# Supplementary material for: Hypothalamic protein profiling from mice subjected to social defeat stress
Source: Mol Brain. 2024 May 27;17:30. doi: 10.1186/s13041-024-01096-4 (PMC11131206; doi:10.1186/s13041-024-01096-4)
Supplement: Supplementary file 3 — Supplementary Material 3. [file 13041_2024_1096_MOESM3_ESM.xlsx]

## Sheet: enrichment.KEGG
#term ID	term description	observed gene count	background gene count	strength	false discovery rate	matching proteins in your network (IDs)	matching proteins in your network (labels)
mmu04610	Complement and coagulation cascades	8	92	1.04	0.00044	10090.ENSMUSP00000023589,10090.ENSMUSP00000024988,10090.ENSMUSP00000037018,10090.ENSMUSP00000039472,10090.ENSMUSP00000068389,10090.ENSMUSP00000082132,10090.ENSMUSP00000093101,10090.ENSMUSP00000133117	Kng1,C3,Fgg,Fgb,F10,Serpina1a,Serpina1b,Fga
mmu04810	Regulation of actin cytoskeleton	10	212	0.77	0.0019	10090.ENSMUSP00000018437,10090.ENSMUSP00000022369,10090.ENSMUSP00000023589,10090.ENSMUSP00000054634,10090.ENSMUSP00000063734,10090.ENSMUSP00000085913,10090.ENSMUSP00000087756,10090.ENSMUSP00000109863,10090.ENSMUSP00000113071,10090.ENSMUSP00000128278	Pfn1,Vcl,Kng1,Cdc42,Ezr,Myl9,Myh11,Gng12,Msn,Iqgap1
mmu05014	Amyotrophic lateral sclerosis	12	364	0.62	0.0053	10090.ENSMUSP00000000090,10090.ENSMUSP00000017365,10090.ENSMUSP00000018437,10090.ENSMUSP00000022638,10090.ENSMUSP00000022639,10090.ENSMUSP00000028610,10090.ENSMUSP00000034881,10090.ENSMUSP00000071214,10090.ENSMUSP00000075953,10090.ENSMUSP00000091061,10090.ENSMUSP00000113022,10090.ENSMUSP00000125722	Cox5a,Psmd3,Pfn1,Nefm,Nefl,Cat,Cox7a2,Eif2s1,Ndufa3,Nefh,Atp5f1,Ppp3cb
mmu01100	Metabolic pathways	27	1536	0.34	0.0086	10090.ENSMUSP00000000090,10090.ENSMUSP00000004134,10090.ENSMUSP00000004140,10090.ENSMUSP00000011055,10090.ENSMUSP00000011526,10090.ENSMUSP00000015234,10090.ENSMUSP00000028610,10090.ENSMUSP00000029078,10090.ENSMUSP00000031411,10090.ENSMUSP00000031560,10090.ENSMUSP00000034000,10090.ENSMUSP00000034264,10090.ENSMUSP00000034881,10090.ENSMUSP00000043092,10090.ENSMUSP00000051222,10090.ENSMUSP00000052866…	Cox5a,Gstm5,Gstm1,Apip,Dhdh,Ptgds,Cat,Car2,Aldh2,Mmab,Asah1,Pgls,Cox7a2,Blvrb,Atp5k,Pgp,Hnmt,Prdx6,Ndufa3,Selenbp1,Car1,Nnt,Aldoc,Pde4d,Atp5f1,Mut,Bckdhb
mmu05143	African trypanosomiasis	4	35	1.16	0.0167	10090.ENSMUSP00000023589,10090.ENSMUSP00000023934,10090.ENSMUSP00000034588,10090.ENSMUSP00000090895	Kng1,Hbb-bs,Apoa1,Hba-a2
mmu05020	Prion disease	9	264	0.63	0.0188	10090.ENSMUSP00000000090,10090.ENSMUSP00000016463,10090.ENSMUSP00000017365,10090.ENSMUSP00000027752,10090.ENSMUSP00000034881,10090.ENSMUSP00000071214,10090.ENSMUSP00000075953,10090.ENSMUSP00000113022,10090.ENSMUSP00000125722	Cox5a,Slc25a5,Psmd3,Lamc1,Cox7a2,Eif2s1,Ndufa3,Atp5f1,Ppp3cb
