# Supplementary material for: Hypothalamic protein profiling from mice subjected to social defeat stress
Source: Mol Brain. 2024 May 27;17:30. doi: 10.1186/s13041-024-01096-4 (PMC11131206; doi:10.1186/s13041-024-01096-4)
Supplement: Supplementary file 4 — Supplementary Material 4. [file 13041_2024_1096_MOESM4_ESM.xlsx]

## Sheet: enrichment.Process
#term ID	term description	observed gene count	background gene count	strength	false discovery rate	matching proteins in your network (IDs)	matching proteins in your network (labels)
GO:0009987	Cellular process	149	13330	0.15	3.63e-08	10090.ENSMUSP00000000090,10090.ENSMUSP00000001412,10090.ENSMUSP00000001547,10090.ENSMUSP00000003575,10090.ENSMUSP00000004134,10090.ENSMUSP00000004140,10090.ENSMUSP00000004729,10090.ENSMUSP00000005017,10090.ENSMUSP00000005077,10090.ENSMUSP00000005292,10090.ENSMUSP00000006697,10090.ENSMUSP00000006703,10090.ENSMUSP00000006749,10090.ENSMUSP00000008878,10090.ENSMUSP00000011055,10090.ENSMUSP00000012028…	Cox5a,Ccdc132,Col1a1,Tpm4,Gstm5,Gstm1,Etfb,Hdgf,Hspb1,Prdx2,Itih3,Itih4,Slc4a1,Gprc5b,Apip,Gltp,Tppp3,Ptgds,Slc25a5,Psmd3,Rab11fip4,Pfn1,Mpg,Fdxr,Mbip,Traf3,Lman2,Glrx,Fam213a,Vcl,Elp3,Nefm,Nefl,Myc,Kng1,Cdc5l,C3,Rps14,Anxa1,Ak3,Mrpl21,Rps26,Prim2,Lamc1,Apcs,Vim,Cat,Car2,Slc7a11,Lmna,Tpm2,Cpt2,Slc2a1,Aldh2,Mmab,Chchd6,Hpx,Plp1,Asah1,Pllp,Pgls,Apoa1,Tagln,Cox7a2,Trf,Ctnnal1,S100a10,Fgg,Phpt1,Fgb,M…
GO:0042221	Response to chemical	64	3720	0.33	3.36e-06	10090.ENSMUSP00000001547,10090.ENSMUSP00000004134,10090.ENSMUSP00000004140,10090.ENSMUSP00000005017,10090.ENSMUSP00000005077,10090.ENSMUSP00000005292,10090.ENSMUSP00000006703,10090.ENSMUSP00000006749,10090.ENSMUSP00000015234,10090.ENSMUSP00000016463,10090.ENSMUSP00000018437,10090.ENSMUSP00000021506,10090.ENSMUSP00000021706,10090.ENSMUSP00000022082,10090.ENSMUSP00000022317,10090.ENSMUSP00000022639…	Col1a1,Gstm5,Gstm1,Hdgf,Hspb1,Prdx2,Itih4,Slc4a1,Ptgds,Slc25a5,Pfn1,Serpina3n,Traf3,Glrx,Fam213a,Nefl,Myc,Cdc5l,Anxa1,Vim,Cat,Car2,Slc7a11,Lmna,Slc2a1,Aldh2,Asah1,Apoa1,Trf,S100a10,Fgg,Fgb,Dlx1,Mbp,Kcnh2,S100b,Tenm2,Cdc42,Hnmt,Ezr,Chl1,Bsg,Eif2s1,Prdx6,Hp,Aqp4,Serpina1a,Lgals1,Cp,Srsf2,Nefh,Serpina1b,Ttn,Cnp,Gng12,Txnrd2,Pde4d,Msn,H3f3a,Ppp3cb,Iqgap1,Fga,Apoe,Bckdhb
GO:0008152	Metabolic process	95	7331	0.21	6.25e-05	10090.ENSMUSP00000000090,10090.ENSMUSP00000001547,10090.ENSMUSP00000004134,10090.ENSMUSP00000004140,10090.ENSMUSP00000004729,10090.ENSMUSP00000005292,10090.ENSMUSP00000006697,10090.ENSMUSP00000006703,10090.ENSMUSP00000011055,10090.ENSMUSP00000011526,10090.ENSMUSP00000015234,10090.ENSMUSP00000017365,10090.ENSMUSP00000020528,10090.ENSMUSP00000021078,10090.ENSMUSP00000021416,10090.ENSMUSP00000021706…	Cox5a,Col1a1,Gstm5,Gstm1,Etfb,Prdx2,Itih3,Itih4,Apip,Dhdh,Ptgds,Psmd3,Mpg,Fdxr,Mbip,Traf3,Glrx,Fam213a,Elp3,Myc,Cdc5l,C3,Rps14,Anxa1,Ak3,Mrpl21,Rps26,Prim2,Cat,Car2,Slc7a11,Cpt2,Aldh2,Mmab,Hpx,Plp1,Asah1,Pgls,Apoa1,Cox7a2,Trf,Fgg,Phpt1,Fgb,Macrod1,Blvrb,Mbp,Ttl,S100b,Atp5k,Pgp,Cdc42,Hist1h1e,Pura,Hnmt,Ezr,Dlg1,F10,Eif2s1,Prdx6,Hp,Ptpn3,Ndufa3,Utp14a,Serpina1a,Hist1h4j,Selenbp1,Phyhd1,Cp,Srsf2,Car…
GO:0098609	Cell-cell adhesion	17	398	0.73	0.00012	10090.ENSMUSP00000022369,10090.ENSMUSP00000029297,10090.ENSMUSP00000037018,10090.ENSMUSP00000039472,10090.ENSMUSP00000047353,10090.ENSMUSP00000052014,10090.ENSMUSP00000054634,10090.ENSMUSP00000063734,10090.ENSMUSP00000064280,10090.ENSMUSP00000070751,10090.ENSMUSP00000078088,10090.ENSMUSP00000078384,10090.ENSMUSP00000086795,10090.ENSMUSP00000093449,10090.ENSMUSP00000113071,10090.ENSMUSP00000133117…	Vcl,Slc7a11,Fgg,Fgb,Atp1b2,Tenm2,Cdc42,Ezr,Dlg1,Bsg,Aqp4,Ttyh1,Lgals1,Cdhr3,Msn,Fga,Mag
GO:0006950	Response to stress	51	3045	0.32	0.00029	10090.ENSMUSP00000001547,10090.ENSMUSP00000004134,10090.ENSMUSP00000005077,10090.ENSMUSP00000005292,10090.ENSMUSP00000006703,10090.ENSMUSP00000006749,10090.ENSMUSP00000020528,10090.ENSMUSP00000021506,10090.ENSMUSP00000021706,10090.ENSMUSP00000022639,10090.ENSMUSP00000022971,10090.ENSMUSP00000023589,10090.ENSMUSP00000024727,10090.ENSMUSP00000024988,10090.ENSMUSP00000025561,10090.ENSMUSP00000027824…	Col1a1,Gstm5,Hspb1,Prdx2,Itih4,Slc4a1,Mpg,Serpina3n,Traf3,Nefl,Myc,Kng1,Cdc5l,C3,Anxa1,Apcs,Vim,Cat,Bpifa1,Car2,Slc7a11,Lmna,Orm1,Slc2a1,Aldh2,Chchd6,Plp1,Pllp,Trf,Fgg,Fgb,Macrod1,S100b,Cnpy3,Cdc42,Hnmt,F10,Eif2s1,Prdx6,Hp,Aqp4,Serpina1a,Lgals1,Nefh,Serpina1b,Smc2,Txnrd2,Fga,Apoe,Fau,Mag
GO:0007155	Cell adhesion	22	744	0.57	0.00029	10090.ENSMUSP00000022369,10090.ENSMUSP00000027752,10090.ENSMUSP00000029297,10090.ENSMUSP00000036487,10090.ENSMUSP00000037018,10090.ENSMUSP00000039472,10090.ENSMUSP00000047353,10090.ENSMUSP00000052014,10090.ENSMUSP00000054634,10090.ENSMUSP00000063734,10090.ENSMUSP00000063933,10090.ENSMUSP00000064280,10090.ENSMUSP00000070751,10090.ENSMUSP00000078088,10090.ENSMUSP00000078384,10090.ENSMUSP00000086795…	Vcl,Lamc1,Slc7a11,Ctnnal1,Fgg,Fgb,Atp1b2,Tenm2,Cdc42,Ezr,Chl1,Dlg1,Bsg,Aqp4,Ttyh1,Lgals1,Bcan,Cdhr3,Mog,Msn,Fga,Mag
GO:0009636	Response to toxic substance	12	197	0.88	0.00029	10090.ENSMUSP00000004134,10090.ENSMUSP00000005292,10090.ENSMUSP00000022317,10090.ENSMUSP00000028610,10090.ENSMUSP00000029297,10090.ENSMUSP00000031411,10090.ENSMUSP00000046185,10090.ENSMUSP00000071636,10090.ENSMUSP00000074436,10090.ENSMUSP00000099409,10090.ENSMUSP00000111269,10090.ENSMUSP00000133302	Gstm5,Prdx2,Fam213a,Cat,Slc7a11,Aldh2,Mbp,Prdx6,Hp,Cnp,Txnrd2,Apoe
GO:0010035	Response to inorganic substance	19	556	0.63	0.00029	10090.ENSMUSP00000001547,10090.ENSMUSP00000005292,10090.ENSMUSP00000006749,10090.ENSMUSP00000022639,10090.ENSMUSP00000025561,10090.ENSMUSP00000028610,10090.ENSMUSP00000029078,10090.ENSMUSP00000035158,10090.ENSMUSP00000037018,10090.ENSMUSP00000039472,10090.ENSMUSP00000070751,10090.ENSMUSP00000071214,10090.ENSMUSP00000074436,10090.ENSMUSP00000088857,10090.ENSMUSP00000091061,10090.ENSMUSP00000097561…	Col1a1,Prdx2,Slc4a1,Nefl,Anxa1,Cat,Car2,Trf,Fgg,Fgb,Bsg,Eif2s1,Hp,Cp,Nefh,Ttn,Txnrd2,Iqgap1,Fga
GO:0016043	Cellular component organization	69	4769	0.26	0.00029	10090.ENSMUSP00000001547,10090.ENSMUSP00000003575,10090.ENSMUSP00000006749,10090.ENSMUSP00000011055,10090.ENSMUSP00000012028,10090.ENSMUSP00000014990,10090.ENSMUSP00000016463,10090.ENSMUSP00000018437,10090.ENSMUSP00000021416,10090.ENSMUSP00000021940,10090.ENSMUSP00000022369,10090.ENSMUSP00000022638,10090.ENSMUSP00000022639,10090.ENSMUSP00000022971,10090.ENSMUSP00000025511,10090.ENSMUSP00000025561…	Col1a1,Tpm4,Slc4a1,Apip,Gltp,Tppp3,Slc25a5,Pfn1,Mbip,Lman2,Vcl,Nefm,Nefl,Myc,Rps14,Anxa1,Lamc1,Apcs,Vim,Lmna,Tpm2,Slc2a1,Chchd6,Plp1,Apoa1,Cox7a2,Trf,S100a10,Fgg,Fgb,Mbp,Ttl,Atp1b2,Tenm2,Cdc42,Hist1h1e,Kif9,Pura,Ezr,Chl1,Dlg1,C2cd2l,Bsg,Eif2s1,Prdx6,Ndufa3,Aqp4,Ttyh1,Hist1h4j,Myh11,Bcan,Nefh,Eif2s2,Hist1h2bb,Ttn,Cnp,Smc2,Synpo2,Arhgef28,Kcna6,Camsap1,Msn,H3f3a,Iqgap1,Fga,Apoe,H1f0,Kctd12,Mag
GO:0048523	Negative regulation of cellular process	68	4672	0.26	0.00029	10090.ENSMUSP00000001547,10090.ENSMUSP00000005017,10090.ENSMUSP00000005077,10090.ENSMUSP00000005292,10090.ENSMUSP00000006697,10090.ENSMUSP00000006703,10090.ENSMUSP00000006749,10090.ENSMUSP00000011055,10090.ENSMUSP00000015234,10090.ENSMUSP00000016463,10090.ENSMUSP00000018437,10090.ENSMUSP00000021506,10090.ENSMUSP00000022082,10090.ENSMUSP00000022639,10090.ENSMUSP00000022971,10090.ENSMUSP00000023589…	Col1a1,Hdgf,Hspb1,Prdx2,Itih3,Itih4,Slc4a1,Apip,Ptgds,Slc25a5,Pfn1,Serpina3n,Glrx,Nefl,Myc,Kng1,Cdc5l,C3,Rps14,Anxa1,Rps26,Apcs,Vim,Cat,Bpifa1,Slc7a11,Lmna,Aldh2,Pzp,Asah1,Apoa1,Fgg,Phpt1,Fgb,Dlx1,Mbp,Atp1b2,Kcnh2,S100b,Tenm2,Pgp,Cdc42,Hist1h1e,Pura,Ezr,Chl1,Dlg1,Eif2s1,Vsnl1,Hp,Ptpn3,Aqp4,Mug2,Serpina1a,Hist1h4j,Lgals1,Serpina1b,Cdk12,Camsap1,Pde4d,Nrip2,H3f3a,Ppp3cb,Iqgap1,Fga,Apoe,H1f0,Mag
GO:0048731	System development	64	4350	0.27	0.00029	10090.ENSMUSP00000001547,10090.ENSMUSP00000004208,10090.ENSMUSP00000005077,10090.ENSMUSP00000005292,10090.ENSMUSP00000006749,10090.ENSMUSP00000008878,10090.ENSMUSP00000014990,10090.ENSMUSP00000017783,10090.ENSMUSP00000018437,10090.ENSMUSP00000022369,10090.ENSMUSP00000022609,10090.ENSMUSP00000022638,10090.ENSMUSP00000022639,10090.ENSMUSP00000022971,10090.ENSMUSP00000024988,10090.ENSMUSP00000025511…	Col1a1,Angptl2,Hspb1,Prdx2,Slc4a1,Gprc5b,Tppp3,Rab11fip4,Pfn1,Vcl,Elp3,Nefm,Nefl,Myc,C3,Rps14,Anxa1,Lamc1,Vim,Cat,Car2,Slc7a11,Lmna,Slc2a1,Plp1,Asah1,Pllp,Apoa1,Trf,Dlx1,Mbp,Ttl,Atp1b2,S100b,Tenm2,Cdc42,Pura,Hnmt,Chl1,Dlg1,Bsg,Hp,Actg2,Ptpn3,Lgals1,Myh11,Bcan,Nefh,Tpd52,Eif2s2,Ttn,Cnp,Tgm2,Arhgef28,Camsap1,Gng12,Txnrd2,Msn,Ank1,H3f3a,Ppp3cb,Iqgap1,Apoe,Mag
GO:0048856	Anatomical structure development	72	5258	0.23	0.00029	10090.ENSMUSP00000001547,10090.ENSMUSP00000004208,10090.ENSMUSP00000005077,10090.ENSMUSP00000005292,10090.ENSMUSP00000006749,10090.ENSMUSP00000008878,10090.ENSMUSP00000014990,10090.ENSMUSP00000017783,10090.ENSMUSP00000018437,10090.ENSMUSP00000022369,10090.ENSMUSP00000022609,10090.ENSMUSP00000022638,10090.ENSMUSP00000022639,10090.ENSMUSP00000022971,10090.ENSMUSP00000024988,10090.ENSMUSP00000025511…	Col1a1,Angptl2,Hspb1,Prdx2,Slc4a1,Gprc5b,Tppp3,Rab11fip4,Pfn1,Vcl,Elp3,Nefm,Nefl,Myc,C3,Rps14,Anxa1,Lamc1,Vim,Cat,Car2,Slc7a11,Lmna,Cpt2,Slc2a1,Pzp,Plp1,Asah1,Pllp,Apoa1,Tagln,Trf,Dlx1,Mbp,Ttl,Atp1b2,S100b,Tenm2,Cdc42,Pura,Hnmt,Ezr,Chl1,Dlg1,Bsg,Hp,Actg2,Ptpn3,Lgals1,Myh11,Bcan,Nefh,Tpd52,Serpina1b,Eif2s2,Ttn,Cnp,Tgm2,Aldoc,Arhgef28,Camsap1,Gng12,Txnrd2,Pde4d,Msn,Ank1,H3f3a,Ppp3cb,Iqgap1,Mut,Apoe…
GO:0050789	Regulation of biological process	113	9973	0.15	0.00029	10090.ENSMUSP00000001547,10090.ENSMUSP00000005017,10090.ENSMUSP00000005077,10090.ENSMUSP00000005292,10090.ENSMUSP00000006697,10090.ENSMUSP00000006703,10090.ENSMUSP00000006749,10090.ENSMUSP00000008537,10090.ENSMUSP00000008878,10090.ENSMUSP00000011055,10090.ENSMUSP00000014990,10090.ENSMUSP00000015234,10090.ENSMUSP00000016463,10090.ENSMUSP00000017365,10090.ENSMUSP00000017783,10090.ENSMUSP00000018437…	Col1a1,Hdgf,Hspb1,Prdx2,Itih3,Itih4,Slc4a1,Carhsp1,Gprc5b,Apip,Tppp3,Ptgds,Slc25a5,Psmd3,Rab11fip4,Pfn1,Serpina3n,Traf3,Lman2,Glrx,Fam213a,Vcl,Elp3,Nefm,Nefl,Myc,Kng1,Cdc5l,C3,Rps14,Anxa1,Rps26,Apcs,Vim,Cat,Bpifa1,Car2,Slc7a11,Lmna,Orm1,Cpt2,Aldh2,Pzp,Hpx,Plp1,Asah1,Apoa1,Cox7a2,Trf,Ctnnal1,S100a10,Fgg,Phpt1,Fgb,Dlx1,Mbp,Ttl,Atp1b2,Kcnh2,S100b,Tenm2,Pgp,Cdc42,Hist1h1e,Kif9,Pura,Ezr,Chl1,Dlg1,C2cd…
GO:0050896	Response to stimulus	88	6908	0.2	0.00029	10090.ENSMUSP00000001547,10090.ENSMUSP00000004134,10090.ENSMUSP00000004140,10090.ENSMUSP00000005017,10090.ENSMUSP00000005077,10090.ENSMUSP00000005292,10090.ENSMUSP00000006703,10090.ENSMUSP00000006749,10090.ENSMUSP00000008878,10090.ENSMUSP00000015234,10090.ENSMUSP00000016463,10090.ENSMUSP00000018437,10090.ENSMUSP00000020528,10090.ENSMUSP00000021506,10090.ENSMUSP00000021706,10090.ENSMUSP00000022082…	Col1a1,Gstm5,Gstm1,Hdgf,Hspb1,Prdx2,Itih4,Slc4a1,Gprc5b,Ptgds,Slc25a5,Pfn1,Mpg,Serpina3n,Traf3,Glrx,Fam213a,Nefl,Myc,Kng1,Cdc5l,C3,Anxa1,Apcs,Vim,Cat,Bpifa1,Car2,Slc7a11,Lmna,Orm1,Slc2a1,Aldh2,Chchd6,Plp1,Asah1,Pllp,Apoa1,Trf,Ctnnal1,S100a10,Fgg,Fgb,Macrod1,Dlx1,Mbp,Kcnh2,S100b,Cnpy3,Tenm2,Cdc42,Hnmt,Ezr,Chl1,Dlg1,F10,Bsg,Eif2s1,Prdx6,Hp,Aqp4,Serpina1a,Ociad2,Lgals1,Cp,Srsf2,Nefh,Serpina1b,Ttn,Cn…
GO:0055114	Oxidation-reduction process	24	917	0.52	0.00029	10090.ENSMUSP00000000090,10090.ENSMUSP00000004729,10090.ENSMUSP00000005292,10090.ENSMUSP00000011526,10090.ENSMUSP00000021078,10090.ENSMUSP00000022082,10090.ENSMUSP00000022317,10090.ENSMUSP00000028610,10090.ENSMUSP00000030345,10090.ENSMUSP00000031411,10090.ENSMUSP00000034264,10090.ENSMUSP00000034588,10090.ENSMUSP00000034881,10090.ENSMUSP00000043092,10090.ENSMUSP00000047968,10090.ENSMUSP00000071636…	Cox5a,Etfb,Prdx2,Dhdh,Fdxr,Glrx,Fam213a,Cat,Cpt2,Aldh2,Pgls,Apoa1,Cox7a2,Blvrb,S100b,Prdx6,Ndufa3,Selenbp1,Phyhd1,Cp,Nnt,Txnrd2,Cycs,Bckdhb
GO:0065007	Biological regulation	119	10591	0.15	0.00029	10090.ENSMUSP00000001547,10090.ENSMUSP00000005017,10090.ENSMUSP00000005077,10090.ENSMUSP00000005292,10090.ENSMUSP00000006697,10090.ENSMUSP00000006703,10090.ENSMUSP00000006749,10090.ENSMUSP00000008537,10090.ENSMUSP00000008878,10090.ENSMUSP00000011055,10090.ENSMUSP00000014990,10090.ENSMUSP00000015234,10090.ENSMUSP00000016463,10090.ENSMUSP00000017365,10090.ENSMUSP00000017783,10090.ENSMUSP00000018437…	Col1a1,Hdgf,Hspb1,Prdx2,Itih3,Itih4,Slc4a1,Carhsp1,Gprc5b,Apip,Tppp3,Ptgds,Slc25a5,Psmd3,Rab11fip4,Pfn1,Serpina3n,Traf3,Lman2,Glrx,Fam213a,Vcl,Elp3,Nefm,Nefl,Myc,Kng1,Cdc5l,C3,Rps14,Anxa1,Rps26,Apcs,Vim,Cat,Bpifa1,Car2,Slc7a11,Lmna,Orm1,Tpm2,Cpt2,Aldh2,Calu,Pzp,Hpx,Plp1,Asah1,Apoa1,Cox7a2,Trf,Ctnnal1,S100a10,Fgg,Phpt1,Fgb,Dlx1,Mbp,Ttl,Atp1b2,Kcnh2,S100b,Tenm2,Pgp,Cdc42,Hist1h1e,Kif9,Pura,Hnmt,Ezr…
GO:0071840	Cellular component organization or biogenesis	70	4954	0.25	0.00029	10090.ENSMUSP00000001547,10090.ENSMUSP00000003575,10090.ENSMUSP00000006749,10090.ENSMUSP00000011055,10090.ENSMUSP00000012028,10090.ENSMUSP00000014990,10090.ENSMUSP00000016463,10090.ENSMUSP00000018437,10090.ENSMUSP00000021416,10090.ENSMUSP00000021940,10090.ENSMUSP00000022369,10090.ENSMUSP00000022638,10090.ENSMUSP00000022639,10090.ENSMUSP00000022971,10090.ENSMUSP00000025511,10090.ENSMUSP00000025561…	Col1a1,Tpm4,Slc4a1,Apip,Gltp,Tppp3,Slc25a5,Pfn1,Mbip,Lman2,Vcl,Nefm,Nefl,Myc,Rps14,Anxa1,Lamc1,Apcs,Vim,Lmna,Tpm2,Slc2a1,Chchd6,Plp1,Apoa1,Cox7a2,Trf,S100a10,Fgg,Fgb,Mbp,Ttl,Atp1b2,Tenm2,Cdc42,Hist1h1e,Kif9,Pura,Ezr,Chl1,Dlg1,C2cd2l,Bsg,Eif2s1,Prdx6,Ndufa3,Aqp4,Ttyh1,Utp14a,Hist1h4j,Myh11,Bcan,Nefh,Eif2s2,Hist1h2bb,Ttn,Cnp,Smc2,Synpo2,Arhgef28,Kcna6,Camsap1,Msn,H3f3a,Iqgap1,Fga,Apoe,H1f0,Kctd12,M…
GO:1990748	Cellular detoxification	9	93	1.08	0.00029	10090.ENSMUSP00000004134,10090.ENSMUSP00000005292,10090.ENSMUSP00000022317,10090.ENSMUSP00000028610,10090.ENSMUSP00000031411,10090.ENSMUSP00000071636,10090.ENSMUSP00000074436,10090.ENSMUSP00000111269,10090.ENSMUSP00000133302	Gstm5,Prdx2,Fam213a,Cat,Aldh2,Prdx6,Hp,Txnrd2,Apoe
GO:0032501	Multicellular organismal process	81	6272	0.21	0.00037	10090.ENSMUSP00000001547,10090.ENSMUSP00000003575,10090.ENSMUSP00000004208,10090.ENSMUSP00000005077,10090.ENSMUSP00000005292,10090.ENSMUSP00000006749,10090.ENSMUSP00000008878,10090.ENSMUSP00000014990,10090.ENSMUSP00000017783,10090.ENSMUSP00000018437,10090.ENSMUSP00000022369,10090.ENSMUSP00000022609,10090.ENSMUSP00000022638,10090.ENSMUSP00000022639,10090.ENSMUSP00000022971,10090.ENSMUSP00000023589…	Col1a1,Tpm4,Angptl2,Hspb1,Prdx2,Slc4a1,Gprc5b,Tppp3,Rab11fip4,Pfn1,Vcl,Elp3,Nefm,Nefl,Myc,Kng1,C3,Rps14,Anxa1,Lamc1,Vim,Cat,Bpifa1,Car2,Slc7a11,Lmna,Tpm2,Cpt2,Slc2a1,Aldh2,Pzp,Plp1,Asah1,Pllp,Apoa1,Trf,Fgg,Fgb,Dlx1,Mbp,Ttl,Atp1b2,Kcnh2,S100b,Tenm2,Cdc42,Pura,Hnmt,Ezr,Chl1,Dlg1,F10,Bsg,Hp,Actg2,Ptpn3,Aqp4,Lgals1,Myh11,Bcan,Nefh,Tpd52,Serpina1b,Eif2s2,Ttn,Cnp,Tgm2,Arhgef28,Camsap1,Gng12,Txnrd2,Pde4…
GO:0043933	Protein-containing complex subunit organization	27	1164	0.46	0.00044	10090.ENSMUSP00000011055,10090.ENSMUSP00000014990,10090.ENSMUSP00000022638,10090.ENSMUSP00000022639,10090.ENSMUSP00000022971,10090.ENSMUSP00000025511,10090.ENSMUSP00000027752,10090.ENSMUSP00000027824,10090.ENSMUSP00000030398,10090.ENSMUSP00000034588,10090.ENSMUSP00000034881,10090.ENSMUSP00000037018,10090.ENSMUSP00000039472,10090.ENSMUSP00000057308,10090.ENSMUSP00000075953,10090.ENSMUSP00000078088…	Apip,Tppp3,Nefm,Nefl,Myc,Rps14,Lamc1,Apcs,Slc2a1,Apoa1,Cox7a2,Fgg,Fgb,Hist1h1e,Ndufa3,Aqp4,Hist1h4j,Myh11,Eif2s2,Hist1h2bb,Ttn,Kcna6,H3f3a,Fga,Apoe,H1f0,Kctd12
GO:0007275	Multicellular organism development	68	4921	0.24	0.00047	10090.ENSMUSP00000001547,10090.ENSMUSP00000004208,10090.ENSMUSP00000005077,10090.ENSMUSP00000005292,10090.ENSMUSP00000006749,10090.ENSMUSP00000008878,10090.ENSMUSP00000014990,10090.ENSMUSP00000017783,10090.ENSMUSP00000018437,10090.ENSMUSP00000022369,10090.ENSMUSP00000022609,10090.ENSMUSP00000022638,10090.ENSMUSP00000022639,10090.ENSMUSP00000022971,10090.ENSMUSP00000024988,10090.ENSMUSP00000025511…	Col1a1,Angptl2,Hspb1,Prdx2,Slc4a1,Gprc5b,Tppp3,Rab11fip4,Pfn1,Vcl,Elp3,Nefm,Nefl,Myc,C3,Rps14,Anxa1,Lamc1,Vim,Cat,Car2,Slc7a11,Lmna,Cpt2,Slc2a1,Pzp,Plp1,Asah1,Pllp,Apoa1,Trf,Dlx1,Mbp,Ttl,Atp1b2,S100b,Tenm2,Cdc42,Pura,Hnmt,Chl1,Dlg1,Bsg,Hp,Actg2,Ptpn3,Lgals1,Myh11,Bcan,Nefh,Tpd52,Serpina1b,Eif2s2,Ttn,Cnp,Tgm2,Arhgef28,Camsap1,Gng12,Txnrd2,Msn,Ank1,H3f3a,Ppp3cb,Iqgap1,Mut,Apoe,Mag
GO:0065003	Protein-containing complex assembly	25	1025	0.49	0.00047	10090.ENSMUSP00000011055,10090.ENSMUSP00000014990,10090.ENSMUSP00000022639,10090.ENSMUSP00000025511,10090.ENSMUSP00000027752,10090.ENSMUSP00000027824,10090.ENSMUSP00000030398,10090.ENSMUSP00000034588,10090.ENSMUSP00000034881,10090.ENSMUSP00000037018,10090.ENSMUSP00000039472,10090.ENSMUSP00000057308,10090.ENSMUSP00000075953,10090.ENSMUSP00000078088,10090.ENSMUSP00000085006,10090.ENSMUSP00000087756…	Apip,Tppp3,Nefl,Rps14,Lamc1,Apcs,Slc2a1,Apoa1,Cox7a2,Fgg,Fgb,Hist1h1e,Ndufa3,Aqp4,Hist1h4j,Myh11,Eif2s2,Hist1h2bb,Ttn,Kcna6,H3f3a,Fga,Apoe,H1f0,Kctd12
GO:0050794	Regulation of cellular process	108	9541	0.15	0.00058	10090.ENSMUSP00000001547,10090.ENSMUSP00000005017,10090.ENSMUSP00000005077,10090.ENSMUSP00000005292,10090.ENSMUSP00000006697,10090.ENSMUSP00000006703,10090.ENSMUSP00000006749,10090.ENSMUSP00000008537,10090.ENSMUSP00000008878,10090.ENSMUSP00000011055,10090.ENSMUSP00000014990,10090.ENSMUSP00000015234,10090.ENSMUSP00000016463,10090.ENSMUSP00000017783,10090.ENSMUSP00000018437,10090.ENSMUSP00000021506…	Col1a1,Hdgf,Hspb1,Prdx2,Itih3,Itih4,Slc4a1,Carhsp1,Gprc5b,Apip,Tppp3,Ptgds,Slc25a5,Rab11fip4,Pfn1,Serpina3n,Traf3,Lman2,Glrx,Fam213a,Vcl,Elp3,Nefm,Nefl,Myc,Kng1,Cdc5l,C3,Rps14,Anxa1,Rps26,Apcs,Vim,Cat,Bpifa1,Car2,Slc7a11,Lmna,Aldh2,Pzp,Hpx,Plp1,Asah1,Apoa1,Cox7a2,Trf,Ctnnal1,S100a10,Fgg,Phpt1,Fgb,Dlx1,Mbp,Ttl,Atp1b2,Kcnh2,S100b,Tenm2,Pgp,Cdc42,Hist1h1e,Kif9,Pura,Ezr,Chl1,Dlg1,C2cd2l,F10,Eif2s1,Pr…
GO:0032502	Developmental process	74	5629	0.22	0.00071	10090.ENSMUSP00000001547,10090.ENSMUSP00000004208,10090.ENSMUSP00000005077,10090.ENSMUSP00000005292,10090.ENSMUSP00000006749,10090.ENSMUSP00000008878,10090.ENSMUSP00000014990,10090.ENSMUSP00000017783,10090.ENSMUSP00000018437,10090.ENSMUSP00000022369,10090.ENSMUSP00000022609,10090.ENSMUSP00000022638,10090.ENSMUSP00000022639,10090.ENSMUSP00000022971,10090.ENSMUSP00000024988,10090.ENSMUSP00000025511…	Col1a1,Angptl2,Hspb1,Prdx2,Slc4a1,Gprc5b,Tppp3,Rab11fip4,Pfn1,Vcl,Elp3,Nefm,Nefl,Myc,C3,Rps14,Anxa1,Lamc1,Vim,Cat,Car2,Slc7a11,Lmna,Cpt2,Slc2a1,Pzp,Plp1,Asah1,Pllp,Apoa1,Tagln,Trf,Dlx1,Mbp,Ttl,Atp1b2,S100b,Tenm2,Cdc42,Pura,Hnmt,Ezr,Chl1,Dlg1,Bsg,Eif2s1,Hp,Actg2,Ptpn3,Lgals1,Myh11,Selenbp1,Bcan,Nefh,Tpd52,Serpina1b,Eif2s2,Ttn,Cnp,Tgm2,Aldoc,Arhgef28,Camsap1,Gng12,Txnrd2,Pde4d,Msn,Ank1,H3f3a,Ppp3cb…
GO:0006953	Acute-phase response	6	40	1.27	0.00075	10090.ENSMUSP00000006703,10090.ENSMUSP00000021506,10090.ENSMUSP00000030044,10090.ENSMUSP00000074436,10090.ENSMUSP00000082132,10090.ENSMUSP00000093101	Itih4,Serpina3n,Orm1,Hp,Serpina1a,Serpina1b
GO:0048519	Negative regulation of biological process	69	5108	0.23	0.00075	10090.ENSMUSP00000001547,10090.ENSMUSP00000005017,10090.ENSMUSP00000005077,10090.ENSMUSP00000005292,10090.ENSMUSP00000006697,10090.ENSMUSP00000006703,10090.ENSMUSP00000006749,10090.ENSMUSP00000011055,10090.ENSMUSP00000015234,10090.ENSMUSP00000016463,10090.ENSMUSP00000018437,10090.ENSMUSP00000021506,10090.ENSMUSP00000021706,10090.ENSMUSP00000022082,10090.ENSMUSP00000022639,10090.ENSMUSP00000022971…	Col1a1,Hdgf,Hspb1,Prdx2,Itih3,Itih4,Slc4a1,Apip,Ptgds,Slc25a5,Pfn1,Serpina3n,Traf3,Glrx,Nefl,Myc,Kng1,Cdc5l,C3,Rps14,Anxa1,Rps26,Apcs,Vim,Cat,Bpifa1,Slc7a11,Lmna,Aldh2,Pzp,Asah1,Apoa1,Fgg,Phpt1,Fgb,Dlx1,Mbp,Atp1b2,Kcnh2,S100b,Tenm2,Pgp,Cdc42,Hist1h1e,Pura,Ezr,Chl1,Dlg1,Eif2s1,Vsnl1,Hp,Ptpn3,Aqp4,Mug2,Serpina1a,Hist1h4j,Lgals1,Serpina1b,Cdk12,Camsap1,Pde4d,Nrip2,H3f3a,Ppp3cb,Iqgap1,Fga,Apoe,H1f0,M…
GO:0044281	Small molecule metabolic process	30	1450	0.41	0.00078	10090.ENSMUSP00000004140,10090.ENSMUSP00000004729,10090.ENSMUSP00000006697,10090.ENSMUSP00000006703,10090.ENSMUSP00000011055,10090.ENSMUSP00000011526,10090.ENSMUSP00000015234,10090.ENSMUSP00000021078,10090.ENSMUSP00000022971,10090.ENSMUSP00000024988,10090.ENSMUSP00000025696,10090.ENSMUSP00000028610,10090.ENSMUSP00000029078,10090.ENSMUSP00000030345,10090.ENSMUSP00000031411,10090.ENSMUSP00000031560…	Gstm1,Etfb,Itih3,Itih4,Apip,Dhdh,Ptgds,Fdxr,Myc,C3,Ak3,Cat,Car2,Cpt2,Aldh2,Mmab,Plp1,Asah1,Apoa1,Macrod1,Atp5k,Pgp,Car1,Cnp,Aldoc,Pde4d,Atp5f1,Mut,Apoe,Bckdhb
GO:0009611	Response to wounding	14	372	0.67	0.0011	10090.ENSMUSP00000001547,10090.ENSMUSP00000006749,10090.ENSMUSP00000022639,10090.ENSMUSP00000023589,10090.ENSMUSP00000024988,10090.ENSMUSP00000029297,10090.ENSMUSP00000034227,10090.ENSMUSP00000037018,10090.ENSMUSP00000039472,10090.ENSMUSP00000068389,10090.ENSMUSP00000086795,10090.ENSMUSP00000091061,10090.ENSMUSP00000133117,10090.ENSMUSP00000139881	Col1a1,Slc4a1,Nefl,Kng1,C3,Slc7a11,Pllp,Fgg,Fgb,F10,Lgals1,Nefh,Fga,Mag
GO:0022607	Cellular component assembly	36	1983	0.36	0.0012	10090.ENSMUSP00000011055,10090.ENSMUSP00000014990,10090.ENSMUSP00000022369,10090.ENSMUSP00000022638,10090.ENSMUSP00000022639,10090.ENSMUSP00000025511,10090.ENSMUSP00000027752,10090.ENSMUSP00000027824,10090.ENSMUSP00000030398,10090.ENSMUSP00000034588,10090.ENSMUSP00000034881,10090.ENSMUSP00000036949,10090.ENSMUSP00000037018,10090.ENSMUSP00000039472,10090.ENSMUSP00000054634,10090.ENSMUSP00000057308…	Apip,Tppp3,Vcl,Nefm,Nefl,Rps14,Lamc1,Apcs,Slc2a1,Apoa1,Cox7a2,S100a10,Fgg,Fgb,Cdc42,Hist1h1e,Ezr,Dlg1,Eif2s1,Prdx6,Ndufa3,Aqp4,Ttyh1,Hist1h4j,Myh11,Nefh,Eif2s2,Hist1h2bb,Ttn,Synpo2,Kcna6,H3f3a,Fga,Apoe,H1f0,Kctd12
GO:0051246	Regulation of protein metabolic process	45	2799	0.3	0.0012	10090.ENSMUSP00000005077,10090.ENSMUSP00000005292,10090.ENSMUSP00000006697,10090.ENSMUSP00000006703,10090.ENSMUSP00000008878,10090.ENSMUSP00000011055,10090.ENSMUSP00000017365,10090.ENSMUSP00000021506,10090.ENSMUSP00000021706,10090.ENSMUSP00000022609,10090.ENSMUSP00000022971,10090.ENSMUSP00000023589,10090.ENSMUSP00000024988,10090.ENSMUSP00000025511,10090.ENSMUSP00000027824,10090.ENSMUSP00000028062…	Hspb1,Prdx2,Itih3,Itih4,Gprc5b,Apip,Psmd3,Serpina3n,Traf3,Elp3,Myc,Kng1,C3,Rps14,Apcs,Vim,Lmna,Pzp,Hpx,Apoa1,Trf,Fgg,Fgb,Mbp,S100b,Cdc42,Pura,Ezr,Dlg1,Eif2s1,Ptpn3,Mug2,Serpina1a,Serpina1b,Eif2s2,Ttn,Synpo2,Cdk12,Pde4d,Msn,Cycs,Arih1,Iqgap1,Fga,Apoe
GO:0007399	Nervous system development	40	2358	0.33	0.0014	10090.ENSMUSP00000005077,10090.ENSMUSP00000008878,10090.ENSMUSP00000018437,10090.ENSMUSP00000022369,10090.ENSMUSP00000022609,10090.ENSMUSP00000022638,10090.ENSMUSP00000022639,10090.ENSMUSP00000022971,10090.ENSMUSP00000024988,10090.ENSMUSP00000025561,10090.ENSMUSP00000027752,10090.ENSMUSP00000028062,10090.ENSMUSP00000029297,10090.ENSMUSP00000030398,10090.ENSMUSP00000033800,10090.ENSMUSP00000034227…	Hspb1,Gprc5b,Pfn1,Vcl,Elp3,Nefm,Nefl,Myc,C3,Anxa1,Lamc1,Vim,Slc7a11,Slc2a1,Plp1,Pllp,Trf,Dlx1,Mbp,Ttl,Atp1b2,S100b,Tenm2,Cdc42,Pura,Hnmt,Chl1,Bsg,Lgals1,Bcan,Nefh,Ttn,Cnp,Arhgef28,Camsap1,Gng12,H3f3a,Iqgap1,Apoe,Mag
GO:0034114	Regulation of heterotypic cell-cell adhesion	5	25	1.4	0.0014	10090.ENSMUSP00000034588,10090.ENSMUSP00000037018,10090.ENSMUSP00000039472,10090.ENSMUSP00000046185,10090.ENSMUSP00000133117	Apoa1,Fgg,Fgb,Mbp,Fga
GO:0060052	Neurofilament cytoskeleton organization	4	10	1.7	0.0014	10090.ENSMUSP00000022638,10090.ENSMUSP00000022639,10090.ENSMUSP00000091061,10090.ENSMUSP00000105053	Nefm,Nefl,Nefh,Arhgef28
GO:0010033	Response to organic substance	44	2742	0.3	0.0015	10090.ENSMUSP00000001547,10090.ENSMUSP00000004134,10090.ENSMUSP00000005017,10090.ENSMUSP00000005077,10090.ENSMUSP00000005292,10090.ENSMUSP00000006703,10090.ENSMUSP00000006749,10090.ENSMUSP00000015234,10090.ENSMUSP00000016463,10090.ENSMUSP00000018437,10090.ENSMUSP00000021506,10090.ENSMUSP00000021706,10090.ENSMUSP00000022082,10090.ENSMUSP00000022639,10090.ENSMUSP00000022971,10090.ENSMUSP00000024727…	Col1a1,Gstm5,Hdgf,Hspb1,Prdx2,Itih4,Slc4a1,Ptgds,Slc25a5,Pfn1,Serpina3n,Traf3,Glrx,Nefl,Myc,Cdc5l,Anxa1,Vim,Cat,Car2,Slc7a11,Slc2a1,Aldh2,Asah1,Fgb,Dlx1,S100b,Cdc42,Hnmt,Ezr,Bsg,Aqp4,Serpina1a,Lgals1,Srsf2,Nefh,Serpina1b,Cnp,Gng12,Pde4d,Msn,H3f3a,Ppp3cb,Iqgap1
GO:0044237	Cellular metabolic process	80	6445	0.19	0.0015	10090.ENSMUSP00000000090,10090.ENSMUSP00000004134,10090.ENSMUSP00000004140,10090.ENSMUSP00000004729,10090.ENSMUSP00000005292,10090.ENSMUSP00000006697,10090.ENSMUSP00000006703,10090.ENSMUSP00000011055,10090.ENSMUSP00000015234,10090.ENSMUSP00000017365,10090.ENSMUSP00000020528,10090.ENSMUSP00000021078,10090.ENSMUSP00000021416,10090.ENSMUSP00000021706,10090.ENSMUSP00000022082,10090.ENSMUSP00000022609…	Cox5a,Gstm5,Gstm1,Etfb,Prdx2,Itih3,Itih4,Apip,Ptgds,Psmd3,Mpg,Fdxr,Mbip,Traf3,Glrx,Elp3,Myc,Cdc5l,C3,Rps14,Anxa1,Ak3,Mrpl21,Rps26,Prim2,Cat,Car2,Slc7a11,Cpt2,Aldh2,Mmab,Hpx,Plp1,Asah1,Pgls,Apoa1,Cox7a2,Trf,Phpt1,Macrod1,Blvrb,Mbp,Ttl,S100b,Atp5k,Pgp,Cdc42,Hist1h1e,Pura,Hnmt,Ezr,Eif2s1,Prdx6,Ptpn3,Utp14a,Serpina1a,Hist1h4j,Srsf2,Car1,Serpina1b,Ubr4,Nnt,Eif2s2,Ttn,Cnp,Tgm2,Aldoc,Smc2,Synpo2,Cdk12,P…
GO:0050714	Positive regulation of protein secretion	10	195	0.81	0.0019	10090.ENSMUSP00000022082,10090.ENSMUSP00000037018,10090.ENSMUSP00000037417,10090.ENSMUSP00000039472,10090.ENSMUSP00000063734,10090.ENSMUSP00000065233,10090.ENSMUSP00000072145,10090.ENSMUSP00000097561,10090.ENSMUSP00000125722,10090.ENSMUSP00000133117	Glrx,Fgg,Phpt1,Fgb,Ezr,C2cd2l,Vsnl1,Ttn,Ppp3cb,Fga
GO:0007596	Blood coagulation	8	115	0.94	0.002	10090.ENSMUSP00000006749,10090.ENSMUSP00000023589,10090.ENSMUSP00000024988,10090.ENSMUSP00000029297,10090.ENSMUSP00000037018,10090.ENSMUSP00000039472,10090.ENSMUSP00000068389,10090.ENSMUSP00000133117	Slc4a1,Kng1,C3,Slc7a11,Fgg,Fgb,F10,Fga
GO:0097435	Supramolecular fiber organization	15	469	0.6	0.0022	10090.ENSMUSP00000001547,10090.ENSMUSP00000003575,10090.ENSMUSP00000014990,10090.ENSMUSP00000022638,10090.ENSMUSP00000022639,10090.ENSMUSP00000028062,10090.ENSMUSP00000030184,10090.ENSMUSP00000035158,10090.ENSMUSP00000054634,10090.ENSMUSP00000063734,10090.ENSMUSP00000064280,10090.ENSMUSP00000087756,10090.ENSMUSP00000091061,10090.ENSMUSP00000097561,10090.ENSMUSP00000109804	Col1a1,Tpm4,Tppp3,Nefm,Nefl,Vim,Tpm2,Trf,Cdc42,Ezr,Dlg1,Myh11,Nefh,Ttn,Camsap1
GO:0070887	Cellular response to chemical stimulus	41	2535	0.31	0.0025	10090.ENSMUSP00000001547,10090.ENSMUSP00000004134,10090.ENSMUSP00000004140,10090.ENSMUSP00000005017,10090.ENSMUSP00000005077,10090.ENSMUSP00000005292,10090.ENSMUSP00000016463,10090.ENSMUSP00000018437,10090.ENSMUSP00000021706,10090.ENSMUSP00000022082,10090.ENSMUSP00000022317,10090.ENSMUSP00000022971,10090.ENSMUSP00000024727,10090.ENSMUSP00000025561,10090.ENSMUSP00000028062,10090.ENSMUSP00000028610…	Col1a1,Gstm5,Gstm1,Hdgf,Hspb1,Prdx2,Slc25a5,Pfn1,Traf3,Glrx,Fam213a,Myc,Cdc5l,Anxa1,Vim,Cat,Car2,Slc7a11,Lmna,Slc2a1,Aldh2,Asah1,Trf,Fgb,Dlx1,Kcnh2,S100b,Cdc42,Ezr,Eif2s1,Prdx6,Hp,Aqp4,Lgals1,Nefh,Txnrd2,Pde4d,Msn,Ppp3cb,Iqgap1,Apoe
GO:0033693	Neurofilament bundle assembly	3	3	2.1	0.0027	10090.ENSMUSP00000022638,10090.ENSMUSP00000022639,10090.ENSMUSP00000091061	Nefm,Nefl,Nefh
GO:0032268	Regulation of cellular protein metabolic process	42	2657	0.3	0.0031	10090.ENSMUSP00000005077,10090.ENSMUSP00000005292,10090.ENSMUSP00000006697,10090.ENSMUSP00000006703,10090.ENSMUSP00000008878,10090.ENSMUSP00000011055,10090.ENSMUSP00000021506,10090.ENSMUSP00000021706,10090.ENSMUSP00000022609,10090.ENSMUSP00000022971,10090.ENSMUSP00000023589,10090.ENSMUSP00000024988,10090.ENSMUSP00000025511,10090.ENSMUSP00000028062,10090.ENSMUSP00000029699,10090.ENSMUSP00000032510…	Hspb1,Prdx2,Itih3,Itih4,Gprc5b,Apip,Serpina3n,Traf3,Elp3,Myc,Kng1,C3,Rps14,Vim,Lmna,Pzp,Hpx,Apoa1,Trf,Fgg,Fgb,Mbp,Cdc42,Pura,Ezr,Dlg1,Eif2s1,Ptpn3,Mug2,Serpina1a,Serpina1b,Eif2s2,Ttn,Synpo2,Cdk12,Pde4d,Msn,Cycs,Arih1,Iqgap1,Fga,Apoe
GO:0044085	Cellular component biogenesis	37	2201	0.32	0.0031	10090.ENSMUSP00000011055,10090.ENSMUSP00000014990,10090.ENSMUSP00000022369,10090.ENSMUSP00000022638,10090.ENSMUSP00000022639,10090.ENSMUSP00000025511,10090.ENSMUSP00000027752,10090.ENSMUSP00000027824,10090.ENSMUSP00000030398,10090.ENSMUSP00000034588,10090.ENSMUSP00000034881,10090.ENSMUSP00000036949,10090.ENSMUSP00000037018,10090.ENSMUSP00000039472,10090.ENSMUSP00000054634,10090.ENSMUSP00000057308…	Apip,Tppp3,Vcl,Nefm,Nefl,Rps14,Lamc1,Apcs,Slc2a1,Apoa1,Cox7a2,S100a10,Fgg,Fgb,Cdc42,Hist1h1e,Ezr,Dlg1,Eif2s1,Prdx6,Ndufa3,Aqp4,Ttyh1,Utp14a,Hist1h4j,Myh11,Nefh,Eif2s2,Hist1h2bb,Ttn,Synpo2,Kcna6,H3f3a,Fga,Apoe,H1f0,Kctd12
GO:0050790	Regulation of catalytic activity	37	2202	0.32	0.0031	10090.ENSMUSP00000005077,10090.ENSMUSP00000005292,10090.ENSMUSP00000006697,10090.ENSMUSP00000006703,10090.ENSMUSP00000006749,10090.ENSMUSP00000008878,10090.ENSMUSP00000017365,10090.ENSMUSP00000018437,10090.ENSMUSP00000021506,10090.ENSMUSP00000022609,10090.ENSMUSP00000022971,10090.ENSMUSP00000023589,10090.ENSMUSP00000024988,10090.ENSMUSP00000025561,10090.ENSMUSP00000027824,10090.ENSMUSP00000030184…	Hspb1,Prdx2,Itih3,Itih4,Slc4a1,Gprc5b,Psmd3,Pfn1,Serpina3n,Elp3,Myc,Kng1,C3,Anxa1,Apcs,Tpm2,Calu,Pzp,Apoa1,Trf,S100a10,Phpt1,Mbp,Atp1b2,Cdc42,Dlg1,Hp,Mug2,Serpina1a,Serpina1b,Ttn,Synpo2,Cdk12,Cycs,Iqgap1,Mut,Apoe
GO:0090277	Positive regulation of peptide hormone secretion	8	125	0.9	0.0031	10090.ENSMUSP00000022082,10090.ENSMUSP00000037018,10090.ENSMUSP00000037417,10090.ENSMUSP00000039472,10090.ENSMUSP00000065233,10090.ENSMUSP00000072145,10090.ENSMUSP00000125722,10090.ENSMUSP00000133117	Glrx,Fgg,Phpt1,Fgb,C2cd2l,Vsnl1,Ppp3cb,Fga
GO:0006091	Generation of precursor metabolites and energy	12	319	0.67	0.0035	10090.ENSMUSP00000000090,10090.ENSMUSP00000004729,10090.ENSMUSP00000022082,10090.ENSMUSP00000028610,10090.ENSMUSP00000034264,10090.ENSMUSP00000034881,10090.ENSMUSP00000047968,10090.ENSMUSP00000051222,10090.ENSMUSP00000096753,10090.ENSMUSP00000099536,10090.ENSMUSP00000113022,10090.ENSMUSP00000124523	Cox5a,Etfb,Glrx,Cat,Pgls,Cox7a2,S100b,Atp5k,Nnt,Aldoc,Atp5f1,Cycs
GO:0019222	Regulation of metabolic process	75	6085	0.19	0.0036	10090.ENSMUSP00000001547,10090.ENSMUSP00000005017,10090.ENSMUSP00000005077,10090.ENSMUSP00000005292,10090.ENSMUSP00000006697,10090.ENSMUSP00000006703,10090.ENSMUSP00000006749,10090.ENSMUSP00000008537,10090.ENSMUSP00000008878,10090.ENSMUSP00000011055,10090.ENSMUSP00000017365,10090.ENSMUSP00000018437,10090.ENSMUSP00000021506,10090.ENSMUSP00000021706,10090.ENSMUSP00000022609,10090.ENSMUSP00000022971…	Col1a1,Hdgf,Hspb1,Prdx2,Itih3,Itih4,Slc4a1,Carhsp1,Gprc5b,Apip,Psmd3,Pfn1,Serpina3n,Traf3,Elp3,Myc,Kng1,Cdc5l,C3,Rps14,Anxa1,Rps26,Apcs,Vim,Cat,Slc7a11,Lmna,Cpt2,Aldh2,Pzp,Hpx,Plp1,Asah1,Apoa1,Cox7a2,Trf,Fgg,Fgb,Dlx1,Mbp,S100b,Tenm2,Pgp,Cdc42,Hist1h1e,Pura,Ezr,Dlg1,Bsg,Eif2s1,Prdx6,Hp,Actg2,Ptpn3,Aqp4,Mug2,Serpina1a,Srsf2,Serpina1b,Eif2s2,Ttn,Mog,Synpo2,Cdk12,Pde4d,Msn,Nrip2,H3f3a,Cycs,Ppp3cb,Ari…
GO:0065008	Regulation of biological quality	53	3822	0.24	0.0058	10090.ENSMUSP00000005292,10090.ENSMUSP00000006749,10090.ENSMUSP00000008537,10090.ENSMUSP00000008878,10090.ENSMUSP00000016463,10090.ENSMUSP00000018437,10090.ENSMUSP00000022082,10090.ENSMUSP00000022638,10090.ENSMUSP00000022639,10090.ENSMUSP00000022971,10090.ENSMUSP00000023589,10090.ENSMUSP00000024988,10090.ENSMUSP00000025511,10090.ENSMUSP00000025561,10090.ENSMUSP00000028062,10090.ENSMUSP00000028985…	Prdx2,Slc4a1,Carhsp1,Gprc5b,Slc25a5,Pfn1,Glrx,Nefm,Nefl,Myc,Kng1,C3,Rps14,Anxa1,Vim,Bpifa1,Car2,Slc7a11,Lmna,Cpt2,Hpx,Apoa1,Trf,Fgg,Phpt1,Fgb,Mbp,Ttl,Atp1b2,Kcnh2,S100b,Cdc42,Hnmt,Ezr,Dlg1,C2cd2l,F10,Prdx6,Vsnl1,Ptpn3,Aqp4,Lgals1,Cp,Cnp,Tgm2,Txnrd2,Pde4d,Msn,Ank1,Ppp3cb,Fga,Apoe,Mag
GO:0009605	Response to external stimulus	36	2199	0.31	0.0063	10090.ENSMUSP00000001547,10090.ENSMUSP00000005077,10090.ENSMUSP00000005292,10090.ENSMUSP00000021506,10090.ENSMUSP00000021706,10090.ENSMUSP00000022971,10090.ENSMUSP00000024988,10090.ENSMUSP00000025561,10090.ENSMUSP00000027824,10090.ENSMUSP00000028062,10090.ENSMUSP00000028610,10090.ENSMUSP00000028985,10090.ENSMUSP00000030398,10090.ENSMUSP00000034588,10090.ENSMUSP00000035158,10090.ENSMUSP00000037018…	Col1a1,Hspb1,Prdx2,Serpina3n,Traf3,Myc,C3,Anxa1,Apcs,Vim,Cat,Bpifa1,Slc2a1,Apoa1,Trf,Fgg,Fgb,Cnpy3,Tenm2,Cdc42,Chl1,Bsg,Eif2s1,Hp,Aqp4,Ociad2,Srsf2,Ttn,Cnp,Gng12,Pde4d,Fga,Apoe,Fau,Bckdhb,Mag
GO:0051050	Positive regulation of transport	22	1020	0.43	0.0063	10090.ENSMUSP00000021940,10090.ENSMUSP00000022082,10090.ENSMUSP00000024988,10090.ENSMUSP00000025561,10090.ENSMUSP00000029078,10090.ENSMUSP00000034588,10090.ENSMUSP00000035158,10090.ENSMUSP00000037018,10090.ENSMUSP00000037417,10090.ENSMUSP00000039472,10090.ENSMUSP00000047353,10090.ENSMUSP00000047705,10090.ENSMUSP00000054634,10090.ENSMUSP00000063734,10090.ENSMUSP00000064280,10090.ENSMUSP00000065233…	Lman2,Glrx,C3,Anxa1,Car2,Apoa1,Trf,Fgg,Phpt1,Fgb,Atp1b2,Kcnh2,Cdc42,Ezr,Dlg1,C2cd2l,Vsnl1,Ttn,Msn,Ppp3cb,Fga,Apoe
GO:1901700	Response to oxygen-containing compound	29	1585	0.36	0.0063	10090.ENSMUSP00000001547,10090.ENSMUSP00000005292,10090.ENSMUSP00000006749,10090.ENSMUSP00000021506,10090.ENSMUSP00000022082,10090.ENSMUSP00000022639,10090.ENSMUSP00000024727,10090.ENSMUSP00000025561,10090.ENSMUSP00000028062,10090.ENSMUSP00000028610,10090.ENSMUSP00000029078,10090.ENSMUSP00000030398,10090.ENSMUSP00000031411,10090.ENSMUSP00000062747,10090.ENSMUSP00000063734,10090.ENSMUSP00000070751…	Col1a1,Prdx2,Slc4a1,Serpina3n,Glrx,Nefl,Cdc5l,Anxa1,Vim,Cat,Car2,Slc2a1,Aldh2,Hnmt,Ezr,Bsg,Prdx6,Hp,Aqp4,Serpina1a,Lgals1,Srsf2,Serpina1b,Cnp,Gng12,Txnrd2,Pde4d,Msn,Iqgap1
GO:0022604	Regulation of cell morphogenesis	15	528	0.55	0.0064	10090.ENSMUSP00000022638,10090.ENSMUSP00000022639,10090.ENSMUSP00000025561,10090.ENSMUSP00000028062,10090.ENSMUSP00000034588,10090.ENSMUSP00000036949,10090.ENSMUSP00000046883,10090.ENSMUSP00000047968,10090.ENSMUSP00000054634,10090.ENSMUSP00000063734,10090.ENSMUSP00000064280,10090.ENSMUSP00000109804,10090.ENSMUSP00000113071,10090.ENSMUSP00000133302,10090.ENSMUSP00000139881	Nefm,Nefl,Anxa1,Vim,Apoa1,S100a10,Ttl,S100b,Cdc42,Ezr,Dlg1,Camsap1,Msn,Apoe,Mag
GO:0048518	Positive regulation of biological process	72	5869	0.19	0.0064	10090.ENSMUSP00000001547,10090.ENSMUSP00000005017,10090.ENSMUSP00000005077,10090.ENSMUSP00000005292,10090.ENSMUSP00000006749,10090.ENSMUSP00000008878,10090.ENSMUSP00000014990,10090.ENSMUSP00000016463,10090.ENSMUSP00000017783,10090.ENSMUSP00000018437,10090.ENSMUSP00000021706,10090.ENSMUSP00000021940,10090.ENSMUSP00000022082,10090.ENSMUSP00000022609,10090.ENSMUSP00000022639,10090.ENSMUSP00000022971…	Col1a1,Hdgf,Hspb1,Prdx2,Slc4a1,Gprc5b,Tppp3,Slc25a5,Rab11fip4,Pfn1,Traf3,Lman2,Glrx,Elp3,Nefl,Myc,Cdc5l,C3,Anxa1,Apcs,Vim,Cat,Car2,Lmna,Cpt2,Hpx,Plp1,Apoa1,Trf,S100a10,Fgg,Phpt1,Fgb,Dlx1,Mbp,Ttl,Atp1b2,Kcnh2,S100b,Tenm2,Cdc42,Hist1h1e,Pura,Ezr,Dlg1,C2cd2l,F10,Bsg,Eif2s1,Prdx6,Vsnl1,Hp,Actg2,Lgals1,Tpd52,Ttn,Tgm2,Mog,Synpo2,Cdk12,Pde4d,Msn,Ank1,H3f3a,Cycs,Ppp3cb,Arih1,Iqgap1,Fga,Apoe,H1f0,Mag
GO:0050878	Regulation of body fluid levels	12	349	0.63	0.0069	10090.ENSMUSP00000005292,10090.ENSMUSP00000006749,10090.ENSMUSP00000023589,10090.ENSMUSP00000024988,10090.ENSMUSP00000028985,10090.ENSMUSP00000029297,10090.ENSMUSP00000037018,10090.ENSMUSP00000039472,10090.ENSMUSP00000068389,10090.ENSMUSP00000078088,10090.ENSMUSP00000133117,10090.ENSMUSP00000133302	Prdx2,Slc4a1,Kng1,C3,Bpifa1,Slc7a11,Fgg,Fgb,F10,Aqp4,Fga,Apoe
GO:0031323	Regulation of cellular metabolic process	68	5479	0.19	0.0083	10090.ENSMUSP00000001547,10090.ENSMUSP00000005017,10090.ENSMUSP00000005077,10090.ENSMUSP00000005292,10090.ENSMUSP00000006697,10090.ENSMUSP00000006703,10090.ENSMUSP00000006749,10090.ENSMUSP00000008537,10090.ENSMUSP00000008878,10090.ENSMUSP00000011055,10090.ENSMUSP00000018437,10090.ENSMUSP00000021506,10090.ENSMUSP00000021706,10090.ENSMUSP00000022609,10090.ENSMUSP00000022971,10090.ENSMUSP00000023589…	Col1a1,Hdgf,Hspb1,Prdx2,Itih3,Itih4,Slc4a1,Carhsp1,Gprc5b,Apip,Pfn1,Serpina3n,Traf3,Elp3,Myc,Kng1,Cdc5l,C3,Rps14,Anxa1,Rps26,Apcs,Vim,Cat,Slc7a11,Lmna,Aldh2,Pzp,Hpx,Asah1,Apoa1,Cox7a2,Trf,Fgg,Fgb,Dlx1,Mbp,S100b,Tenm2,Pgp,Cdc42,Hist1h1e,Pura,Ezr,Dlg1,Eif2s1,Prdx6,Hp,Ptpn3,Mug2,Serpina1a,Srsf2,Serpina1b,Eif2s2,Ttn,Synpo2,Cdk12,Pde4d,Msn,Nrip2,H3f3a,Cycs,Ppp3cb,Arih1,Iqgap1,Fga,Apoe,H1f0
GO:0044092	Negative regulation of molecular function	23	1126	0.41	0.0083	10090.ENSMUSP00000005077,10090.ENSMUSP00000005292,10090.ENSMUSP00000006697,10090.ENSMUSP00000006703,10090.ENSMUSP00000006749,10090.ENSMUSP00000021506,10090.ENSMUSP00000021706,10090.ENSMUSP00000022971,10090.ENSMUSP00000023589,10090.ENSMUSP00000024988,10090.ENSMUSP00000025561,10090.ENSMUSP00000027824,10090.ENSMUSP00000028610,10090.ENSMUSP00000031779,10090.ENSMUSP00000032510,10090.ENSMUSP00000034588…	Hspb1,Prdx2,Itih3,Itih4,Slc4a1,Serpina3n,Traf3,Myc,Kng1,C3,Anxa1,Apcs,Cat,Calu,Pzp,Apoa1,Phpt1,Eif2s1,Hp,Mug2,Serpina1a,Serpina1b,Apoe
GO:0050708	Regulation of protein secretion	12	357	0.62	0.0083	10090.ENSMUSP00000022082,10090.ENSMUSP00000025561,10090.ENSMUSP00000037018,10090.ENSMUSP00000037417,10090.ENSMUSP00000039472,10090.ENSMUSP00000063734,10090.ENSMUSP00000065233,10090.ENSMUSP00000072145,10090.ENSMUSP00000097561,10090.ENSMUSP00000125722,10090.ENSMUSP00000133117,10090.ENSMUSP00000133302	Glrx,Anxa1,Fgg,Phpt1,Fgb,Ezr,C2cd2l,Vsnl1,Ttn,Ppp3cb,Fga,Apoe
GO:0030195	Negative regulation of blood coagulation	5	44	1.15	0.0084	10090.ENSMUSP00000023589,10090.ENSMUSP00000037018,10090.ENSMUSP00000039472,10090.ENSMUSP00000133117,10090.ENSMUSP00000133302	Kng1,Fgg,Fgb,Fga,Apoe
GO:0006811	Ion transport	24	1214	0.39	0.0088	10090.ENSMUSP00000000090,10090.ENSMUSP00000006749,10090.ENSMUSP00000012028,10090.ENSMUSP00000016463,10090.ENSMUSP00000022971,10090.ENSMUSP00000025561,10090.ENSMUSP00000029297,10090.ENSMUSP00000030398,10090.ENSMUSP00000033185,10090.ENSMUSP00000034227,10090.ENSMUSP00000034588,10090.ENSMUSP00000034881,10090.ENSMUSP00000035158,10090.ENSMUSP00000047353,10090.ENSMUSP00000047705,10090.ENSMUSP00000051222…	Cox5a,Slc4a1,Gltp,Slc25a5,Myc,Anxa1,Slc7a11,Slc2a1,Hpx,Pllp,Apoa1,Cox7a2,Trf,Atp1b2,Kcnh2,Atp5k,C2cd2l,Ttyh1,Cp,Nnt,Kcna6,Atp5f1,Ank1,Apoe
GO:0080090	Regulation of primary metabolic process	66	5290	0.19	0.009	10090.ENSMUSP00000001547,10090.ENSMUSP00000005017,10090.ENSMUSP00000005077,10090.ENSMUSP00000005292,10090.ENSMUSP00000006697,10090.ENSMUSP00000006703,10090.ENSMUSP00000006749,10090.ENSMUSP00000008537,10090.ENSMUSP00000008878,10090.ENSMUSP00000011055,10090.ENSMUSP00000017365,10090.ENSMUSP00000018437,10090.ENSMUSP00000021506,10090.ENSMUSP00000021706,10090.ENSMUSP00000022609,10090.ENSMUSP00000022971…	Col1a1,Hdgf,Hspb1,Prdx2,Itih3,Itih4,Slc4a1,Carhsp1,Gprc5b,Apip,Psmd3,Pfn1,Serpina3n,Traf3,Elp3,Myc,Kng1,Cdc5l,C3,Rps14,Anxa1,Rps26,Apcs,Vim,Cat,Slc7a11,Lmna,Pzp,Hpx,Asah1,Apoa1,Trf,Fgg,Fgb,Dlx1,Mbp,S100b,Tenm2,Pgp,Cdc42,Hist1h1e,Pura,Ezr,Dlg1,Eif2s1,Prdx6,Ptpn3,Mug2,Serpina1a,Srsf2,Serpina1b,Eif2s2,Ttn,Synpo2,Cdk12,Pde4d,Msn,Nrip2,H3f3a,Cycs,Ppp3cb,Arih1,Iqgap1,Fga,Apoe,H1f0
GO:0045104	Intermediate filament cytoskeleton organization	5	46	1.13	0.0095	10090.ENSMUSP00000022638,10090.ENSMUSP00000022639,10090.ENSMUSP00000028062,10090.ENSMUSP00000091061,10090.ENSMUSP00000105053	Nefm,Nefl,Vim,Nefh,Arhgef28
GO:0072378	Blood coagulation, fibrin clot formation	3	7	1.73	0.0101	10090.ENSMUSP00000037018,10090.ENSMUSP00000039472,10090.ENSMUSP00000133117	Fgg,Fgb,Fga
GO:0030193	Regulation of blood coagulation	6	79	0.98	0.0103	10090.ENSMUSP00000005292,10090.ENSMUSP00000023589,10090.ENSMUSP00000037018,10090.ENSMUSP00000039472,10090.ENSMUSP00000133117,10090.ENSMUSP00000133302	Prdx2,Kng1,Fgg,Fgb,Fga,Apoe
GO:1901564	Organonitrogen compound metabolic process	58	4475	0.21	0.0106	10090.ENSMUSP00000004134,10090.ENSMUSP00000004140,10090.ENSMUSP00000006697,10090.ENSMUSP00000006703,10090.ENSMUSP00000011055,10090.ENSMUSP00000017365,10090.ENSMUSP00000021416,10090.ENSMUSP00000021706,10090.ENSMUSP00000022971,10090.ENSMUSP00000025511,10090.ENSMUSP00000025561,10090.ENSMUSP00000025696,10090.ENSMUSP00000025745,10090.ENSMUSP00000026420,10090.ENSMUSP00000028610,10090.ENSMUSP00000029297…	Gstm5,Gstm1,Itih3,Itih4,Apip,Psmd3,Mbip,Traf3,Myc,Rps14,Anxa1,Ak3,Mrpl21,Rps26,Cat,Slc7a11,Mmab,Hpx,Asah1,Apoa1,Trf,Fgg,Phpt1,Fgb,Macrod1,Blvrb,Mbp,Ttl,Atp5k,Pgp,Cdc42,Hist1h1e,Hnmt,Dlg1,F10,Eif2s1,Hp,Ptpn3,Serpina1a,Serpina1b,Ubr4,Eif2s2,Ttn,Tgm2,Aldoc,Synpo2,Cdk12,Pde4d,Atp5f1,Nrip2,Ank1,Ppp3cb,Arih1,Mut,Fga,Apoe,Fau,Bckdhb
GO:0043086	Negative regulation of catalytic activity	18	776	0.46	0.0107	10090.ENSMUSP00000005077,10090.ENSMUSP00000006697,10090.ENSMUSP00000006703,10090.ENSMUSP00000006749,10090.ENSMUSP00000021506,10090.ENSMUSP00000023589,10090.ENSMUSP00000024988,10090.ENSMUSP00000025561,10090.ENSMUSP00000027824,10090.ENSMUSP00000031779,10090.ENSMUSP00000032510,10090.ENSMUSP00000034588,10090.ENSMUSP00000037417,10090.ENSMUSP00000074436,10090.ENSMUSP00000080469,10090.ENSMUSP00000082132…	Hspb1,Itih3,Itih4,Slc4a1,Serpina3n,Kng1,C3,Anxa1,Apcs,Calu,Pzp,Apoa1,Phpt1,Hp,Mug2,Serpina1a,Serpina1b,Apoe
GO:0051171	Regulation of nitrogen compound metabolic process	64	5126	0.19	0.0109	10090.ENSMUSP00000001547,10090.ENSMUSP00000005017,10090.ENSMUSP00000005077,10090.ENSMUSP00000005292,10090.ENSMUSP00000006697,10090.ENSMUSP00000006703,10090.ENSMUSP00000006749,10090.ENSMUSP00000008537,10090.ENSMUSP00000008878,10090.ENSMUSP00000011055,10090.ENSMUSP00000017365,10090.ENSMUSP00000018437,10090.ENSMUSP00000021506,10090.ENSMUSP00000021706,10090.ENSMUSP00000022609,10090.ENSMUSP00000022971…	Col1a1,Hdgf,Hspb1,Prdx2,Itih3,Itih4,Slc4a1,Carhsp1,Gprc5b,Apip,Psmd3,Pfn1,Serpina3n,Traf3,Elp3,Myc,Kng1,Cdc5l,C3,Rps14,Rps26,Apcs,Vim,Cat,Slc7a11,Lmna,Pzp,Hpx,Asah1,Apoa1,Trf,Fgg,Fgb,Dlx1,Mbp,S100b,Tenm2,Cdc42,Hist1h1e,Pura,Ezr,Dlg1,Eif2s1,Prdx6,Ptpn3,Mug2,Serpina1a,Srsf2,Serpina1b,Eif2s2,Ttn,Synpo2,Cdk12,Pde4d,Msn,Nrip2,H3f3a,Cycs,Ppp3cb,Arih1,Iqgap1,Fga,Apoe,H1f0
GO:0002682	Regulation of immune system process	24	1252	0.38	0.0118	10090.ENSMUSP00000005292,10090.ENSMUSP00000006749,10090.ENSMUSP00000008878,10090.ENSMUSP00000021706,10090.ENSMUSP00000022317,10090.ENSMUSP00000022971,10090.ENSMUSP00000024988,10090.ENSMUSP00000025561,10090.ENSMUSP00000027824,10090.ENSMUSP00000029078,10090.ENSMUSP00000029297,10090.ENSMUSP00000030044,10090.ENSMUSP00000033185,10090.ENSMUSP00000034588,10090.ENSMUSP00000037417,10090.ENSMUSP00000063734…	Prdx2,Slc4a1,Gprc5b,Traf3,Fam213a,Myc,C3,Anxa1,Apcs,Car2,Slc7a11,Orm1,Hpx,Apoa1,Phpt1,Ezr,Dlg1,Hist1h4j,Lgals1,Mog,Pde4d,Msn,Ppp3cb,Apoe
GO:0009607	Response to biotic stimulus	23	1178	0.39	0.0123	10090.ENSMUSP00000005077,10090.ENSMUSP00000005292,10090.ENSMUSP00000021506,10090.ENSMUSP00000021706,10090.ENSMUSP00000024988,10090.ENSMUSP00000025561,10090.ENSMUSP00000027824,10090.ENSMUSP00000028062,10090.ENSMUSP00000028985,10090.ENSMUSP00000035158,10090.ENSMUSP00000037018,10090.ENSMUSP00000039472,10090.ENSMUSP00000050309,10090.ENSMUSP00000054634,10090.ENSMUSP00000062747,10090.ENSMUSP00000074436…	Hspb1,Prdx2,Serpina3n,Traf3,C3,Anxa1,Apcs,Vim,Bpifa1,Trf,Fgg,Fgb,Cnpy3,Cdc42,Hnmt,Hp,Aqp4,Ociad2,Cnp,Gng12,Pde4d,Fga,Fau
GO:0045109	Intermediate filament organization	4	25	1.3	0.0123	10090.ENSMUSP00000022638,10090.ENSMUSP00000022639,10090.ENSMUSP00000028062,10090.ENSMUSP00000091061	Nefm,Nefl,Vim,Nefh
GO:0071704	Organic substance metabolic process	79	6824	0.16	0.0123	10090.ENSMUSP00000004134,10090.ENSMUSP00000004140,10090.ENSMUSP00000004729,10090.ENSMUSP00000006697,10090.ENSMUSP00000006703,10090.ENSMUSP00000011055,10090.ENSMUSP00000011526,10090.ENSMUSP00000015234,10090.ENSMUSP00000017365,10090.ENSMUSP00000020528,10090.ENSMUSP00000021078,10090.ENSMUSP00000021416,10090.ENSMUSP00000021706,10090.ENSMUSP00000022609,10090.ENSMUSP00000022971,10090.ENSMUSP00000024727…	Gstm5,Gstm1,Etfb,Itih3,Itih4,Apip,Dhdh,Ptgds,Psmd3,Mpg,Fdxr,Mbip,Traf3,Elp3,Myc,Cdc5l,C3,Rps14,Anxa1,Ak3,Mrpl21,Rps26,Prim2,Cat,Slc7a11,Cpt2,Aldh2,Mmab,Hpx,Plp1,Asah1,Pgls,Apoa1,Trf,Fgg,Phpt1,Fgb,Macrod1,Blvrb,Mbp,Ttl,Atp5k,Pgp,Cdc42,Hist1h1e,Pura,Hnmt,Ezr,Dlg1,F10,Eif2s1,Prdx6,Hp,Ptpn3,Utp14a,Serpina1a,Hist1h4j,Srsf2,Serpina1b,Ubr4,Eif2s2,Ttn,Cnp,Tgm2,Aldoc,Smc2,Synpo2,Cdk12,Pde4d,Atp5f1,Nrip2,A…
GO:0022008	Neurogenesis	30	1784	0.32	0.0137	10090.ENSMUSP00000005077,10090.ENSMUSP00000008878,10090.ENSMUSP00000022369,10090.ENSMUSP00000022609,10090.ENSMUSP00000022638,10090.ENSMUSP00000022639,10090.ENSMUSP00000022971,10090.ENSMUSP00000024988,10090.ENSMUSP00000025561,10090.ENSMUSP00000027752,10090.ENSMUSP00000028062,10090.ENSMUSP00000033800,10090.ENSMUSP00000035158,10090.ENSMUSP00000042413,10090.ENSMUSP00000046883,10090.ENSMUSP00000047353…	Hspb1,Gprc5b,Vcl,Elp3,Nefm,Nefl,Myc,C3,Anxa1,Lamc1,Vim,Plp1,Trf,Dlx1,Ttl,Atp1b2,S100b,Tenm2,Cdc42,Chl1,Bsg,Lgals1,Bcan,Nefh,Cnp,Arhgef28,Camsap1,Iqgap1,Apoe,Mag
GO:0060255	Regulation of macromolecule metabolic process	68	5618	0.18	0.0137	10090.ENSMUSP00000001547,10090.ENSMUSP00000005017,10090.ENSMUSP00000005077,10090.ENSMUSP00000005292,10090.ENSMUSP00000006697,10090.ENSMUSP00000006703,10090.ENSMUSP00000008537,10090.ENSMUSP00000008878,10090.ENSMUSP00000011055,10090.ENSMUSP00000017365,10090.ENSMUSP00000018437,10090.ENSMUSP00000021506,10090.ENSMUSP00000021706,10090.ENSMUSP00000022609,10090.ENSMUSP00000022971,10090.ENSMUSP00000023589…	Col1a1,Hdgf,Hspb1,Prdx2,Itih3,Itih4,Carhsp1,Gprc5b,Apip,Psmd3,Pfn1,Serpina3n,Traf3,Elp3,Myc,Kng1,Cdc5l,C3,Rps14,Anxa1,Rps26,Apcs,Vim,Cat,Lmna,Pzp,Hpx,Plp1,Asah1,Apoa1,Trf,Fgg,Fgb,Dlx1,Mbp,S100b,Tenm2,Cdc42,Hist1h1e,Pura,Ezr,Dlg1,Bsg,Eif2s1,Prdx6,Actg2,Ptpn3,Aqp4,Mug2,Serpina1a,Srsf2,Serpina1b,Eif2s2,Ttn,Mog,Synpo2,Cdk12,Pde4d,Msn,Nrip2,H3f3a,Cycs,Ppp3cb,Arih1,Iqgap1,Fga,Apoe,H1f0
GO:0080134	Regulation of response to stress	24	1273	0.37	0.0138	10090.ENSMUSP00000005077,10090.ENSMUSP00000005292,10090.ENSMUSP00000008878,10090.ENSMUSP00000021706,10090.ENSMUSP00000022082,10090.ENSMUSP00000022971,10090.ENSMUSP00000023589,10090.ENSMUSP00000024988,10090.ENSMUSP00000025561,10090.ENSMUSP00000029297,10090.ENSMUSP00000029699,10090.ENSMUSP00000031411,10090.ENSMUSP00000033185,10090.ENSMUSP00000034588,10090.ENSMUSP00000035158,10090.ENSMUSP00000037018…	Hspb1,Prdx2,Gprc5b,Traf3,Glrx,Myc,Kng1,C3,Anxa1,Slc7a11,Lmna,Aldh2,Hpx,Apoa1,Trf,Fgg,Fgb,Cdc42,Ezr,Dlg1,Tgm2,Lancl1,Fga,Apoe
GO:0006979	Response to oxidative stress	12	395	0.58	0.0148	10090.ENSMUSP00000001547,10090.ENSMUSP00000005292,10090.ENSMUSP00000006749,10090.ENSMUSP00000025561,10090.ENSMUSP00000028610,10090.ENSMUSP00000029297,10090.ENSMUSP00000031411,10090.ENSMUSP00000071214,10090.ENSMUSP00000071636,10090.ENSMUSP00000074436,10090.ENSMUSP00000111269,10090.ENSMUSP00000133302	Col1a1,Prdx2,Slc4a1,Anxa1,Cat,Slc7a11,Aldh2,Eif2s1,Prdx6,Hp,Txnrd2,Apoe
GO:0051128	Regulation of cellular component organization	37	2438	0.28	0.0148	10090.ENSMUSP00000005077,10090.ENSMUSP00000008878,10090.ENSMUSP00000014990,10090.ENSMUSP00000016463,10090.ENSMUSP00000018437,10090.ENSMUSP00000022369,10090.ENSMUSP00000022638,10090.ENSMUSP00000022639,10090.ENSMUSP00000022971,10090.ENSMUSP00000024988,10090.ENSMUSP00000025561,10090.ENSMUSP00000028062,10090.ENSMUSP00000029297,10090.ENSMUSP00000029699,10090.ENSMUSP00000034588,10090.ENSMUSP00000035158…	Hspb1,Gprc5b,Tppp3,Slc25a5,Pfn1,Vcl,Nefm,Nefl,Myc,C3,Anxa1,Vim,Slc7a11,Lmna,Apoa1,Trf,S100a10,Phpt1,Ttl,Atp1b2,Tenm2,Cdc42,Hist1h1e,Kif9,Ezr,Dlg1,Lgals1,Synpo2,Camsap1,Msn,Ank1,H3f3a,Ppp3cb,Iqgap1,Apoe,H1f0,Mag
GO:0070527	Platelet aggregation	4	27	1.27	0.0148	10090.ENSMUSP00000029297,10090.ENSMUSP00000037018,10090.ENSMUSP00000039472,10090.ENSMUSP00000133117	Slc7a11,Fgg,Fgb,Fga
GO:0042592	Homeostatic process	28	1634	0.33	0.0164	10090.ENSMUSP00000005292,10090.ENSMUSP00000006749,10090.ENSMUSP00000008878,10090.ENSMUSP00000022082,10090.ENSMUSP00000022971,10090.ENSMUSP00000023589,10090.ENSMUSP00000025511,10090.ENSMUSP00000025561,10090.ENSMUSP00000028985,10090.ENSMUSP00000029078,10090.ENSMUSP00000029297,10090.ENSMUSP00000033185,10090.ENSMUSP00000034588,10090.ENSMUSP00000035158,10090.ENSMUSP00000046185,10090.ENSMUSP00000047353…	Prdx2,Slc4a1,Gprc5b,Glrx,Myc,Kng1,Rps14,Anxa1,Bpifa1,Car2,Slc7a11,Hpx,Apoa1,Trf,Mbp,Atp1b2,Kcnh2,S100b,Prdx6,Ptpn3,Aqp4,Lgals1,Cp,Tgm2,Txnrd2,Ank1,Ppp3cb,Apoe
GO:0034097	Response to cytokine	18	818	0.44	0.0165	10090.ENSMUSP00000001547,10090.ENSMUSP00000005017,10090.ENSMUSP00000006703,10090.ENSMUSP00000016463,10090.ENSMUSP00000021506,10090.ENSMUSP00000021706,10090.ENSMUSP00000022971,10090.ENSMUSP00000025561,10090.ENSMUSP00000028062,10090.ENSMUSP00000034000,10090.ENSMUSP00000039472,10090.ENSMUSP00000054634,10090.ENSMUSP00000062747,10090.ENSMUSP00000078088,10090.ENSMUSP00000082132,10090.ENSMUSP00000091061…	Col1a1,Hdgf,Itih4,Slc25a5,Serpina3n,Traf3,Myc,Anxa1,Vim,Asah1,Fgb,Cdc42,Hnmt,Aqp4,Serpina1a,Nefh,Serpina1b,Ppp3cb
GO:0060627	Regulation of vesicle-mediated transport	15	600	0.5	0.0165	10090.ENSMUSP00000021940,10090.ENSMUSP00000022082,10090.ENSMUSP00000024988,10090.ENSMUSP00000025561,10090.ENSMUSP00000034588,10090.ENSMUSP00000035158,10090.ENSMUSP00000037018,10090.ENSMUSP00000039472,10090.ENSMUSP00000054634,10090.ENSMUSP00000063734,10090.ENSMUSP00000072145,10090.ENSMUSP00000113071,10090.ENSMUSP00000125722,10090.ENSMUSP00000133117,10090.ENSMUSP00000133302	Lman2,Glrx,C3,Anxa1,Apoa1,Trf,Fgg,Fgb,Cdc42,Ezr,Vsnl1,Msn,Ppp3cb,Fga,Apoe
GO:0006952	Defense response	22	1133	0.39	0.0168	10090.ENSMUSP00000005292,10090.ENSMUSP00000006703,10090.ENSMUSP00000021506,10090.ENSMUSP00000021706,10090.ENSMUSP00000023589,10090.ENSMUSP00000024988,10090.ENSMUSP00000025561,10090.ENSMUSP00000027824,10090.ENSMUSP00000028062,10090.ENSMUSP00000028985,10090.ENSMUSP00000030044,10090.ENSMUSP00000033800,10090.ENSMUSP00000037018,10090.ENSMUSP00000039472,10090.ENSMUSP00000050309,10090.ENSMUSP00000054634…	Prdx2,Itih4,Serpina3n,Traf3,Kng1,C3,Anxa1,Apcs,Vim,Bpifa1,Orm1,Plp1,Fgg,Fgb,Cnpy3,Cdc42,Hp,Aqp4,Serpina1a,Serpina1b,Fga,Fau
GO:0044419	Interspecies interaction between organisms	24	1309	0.36	0.019	10090.ENSMUSP00000005077,10090.ENSMUSP00000005292,10090.ENSMUSP00000021506,10090.ENSMUSP00000021706,10090.ENSMUSP00000022971,10090.ENSMUSP00000024988,10090.ENSMUSP00000025561,10090.ENSMUSP00000027824,10090.ENSMUSP00000028062,10090.ENSMUSP00000028985,10090.ENSMUSP00000035158,10090.ENSMUSP00000037018,10090.ENSMUSP00000039472,10090.ENSMUSP00000050309,10090.ENSMUSP00000054634,10090.ENSMUSP00000074436…	Hspb1,Prdx2,Serpina3n,Traf3,Myc,C3,Anxa1,Apcs,Vim,Bpifa1,Trf,Fgg,Fgb,Cnpy3,Cdc42,Hp,Aqp4,Ociad2,Cnp,Gng12,Pde4d,Fga,Apoe,Fau
GO:0051707	Response to other organism	22	1145	0.38	0.0191	10090.ENSMUSP00000005077,10090.ENSMUSP00000005292,10090.ENSMUSP00000021506,10090.ENSMUSP00000021706,10090.ENSMUSP00000024988,10090.ENSMUSP00000025561,10090.ENSMUSP00000027824,10090.ENSMUSP00000028062,10090.ENSMUSP00000028985,10090.ENSMUSP00000035158,10090.ENSMUSP00000037018,10090.ENSMUSP00000039472,10090.ENSMUSP00000050309,10090.ENSMUSP00000054634,10090.ENSMUSP00000074436,10090.ENSMUSP00000078088…	Hspb1,Prdx2,Serpina3n,Traf3,C3,Anxa1,Apcs,Vim,Bpifa1,Trf,Fgg,Fgb,Cnpy3,Cdc42,Hp,Aqp4,Ociad2,Cnp,Gng12,Pde4d,Fga,Fau
GO:0030154	Cell differentiation	49	3674	0.22	0.0192	10090.ENSMUSP00000001547,10090.ENSMUSP00000005077,10090.ENSMUSP00000006749,10090.ENSMUSP00000008878,10090.ENSMUSP00000022369,10090.ENSMUSP00000022609,10090.ENSMUSP00000022638,10090.ENSMUSP00000022639,10090.ENSMUSP00000022971,10090.ENSMUSP00000024988,10090.ENSMUSP00000025511,10090.ENSMUSP00000025561,10090.ENSMUSP00000027752,10090.ENSMUSP00000028062,10090.ENSMUSP00000029297,10090.ENSMUSP00000029699…	Col1a1,Hspb1,Slc4a1,Gprc5b,Vcl,Elp3,Nefm,Nefl,Myc,C3,Rps14,Anxa1,Lamc1,Vim,Slc7a11,Lmna,Plp1,Asah1,Tagln,Trf,Dlx1,Ttl,Atp1b2,S100b,Tenm2,Cdc42,Pura,Ezr,Chl1,Bsg,Lgals1,Myh11,Selenbp1,Bcan,Nefh,Tpd52,Ttn,Cnp,Aldoc,Arhgef28,Camsap1,Pde4d,Msn,Ank1,H3f3a,Ppp3cb,Iqgap1,Apoe,Mag
GO:0034622	Cellular protein-containing complex assembly	16	683	0.47	0.0192	10090.ENSMUSP00000014990,10090.ENSMUSP00000022639,10090.ENSMUSP00000025511,10090.ENSMUSP00000034881,10090.ENSMUSP00000037018,10090.ENSMUSP00000039472,10090.ENSMUSP00000057308,10090.ENSMUSP00000075953,10090.ENSMUSP00000085006,10090.ENSMUSP00000087756,10090.ENSMUSP00000096777,10090.ENSMUSP00000097294,10090.ENSMUSP00000097561,10090.ENSMUSP00000124509,10090.ENSMUSP00000133117,10090.ENSMUSP00000137309	Tppp3,Nefl,Rps14,Cox7a2,Fgg,Fgb,Hist1h1e,Ndufa3,Hist1h4j,Myh11,Eif2s2,Hist1h2bb,Ttn,H3f3a,Fga,H1f0
GO:0048699	Generation of neurons	28	1660	0.32	0.0192	10090.ENSMUSP00000005077,10090.ENSMUSP00000008878,10090.ENSMUSP00000022369,10090.ENSMUSP00000022609,10090.ENSMUSP00000022638,10090.ENSMUSP00000022639,10090.ENSMUSP00000022971,10090.ENSMUSP00000024988,10090.ENSMUSP00000027752,10090.ENSMUSP00000028062,10090.ENSMUSP00000033800,10090.ENSMUSP00000035158,10090.ENSMUSP00000042413,10090.ENSMUSP00000046883,10090.ENSMUSP00000047353,10090.ENSMUSP00000052014…	Hspb1,Gprc5b,Vcl,Elp3,Nefm,Nefl,Myc,C3,Lamc1,Vim,Plp1,Trf,Dlx1,Ttl,Atp1b2,Tenm2,Cdc42,Chl1,Bsg,Lgals1,Bcan,Nefh,Cnp,Arhgef28,Camsap1,Iqgap1,Apoe,Mag
GO:0061041	Regulation of wound healing	7	136	0.81	0.0192	10090.ENSMUSP00000005292,10090.ENSMUSP00000023589,10090.ENSMUSP00000025561,10090.ENSMUSP00000037018,10090.ENSMUSP00000039472,10090.ENSMUSP00000133117,10090.ENSMUSP00000133302	Prdx2,Kng1,Anxa1,Fgg,Fgb,Fga,Apoe
GO:0051222	Positive regulation of protein transport	11	352	0.59	0.0197	10090.ENSMUSP00000022082,10090.ENSMUSP00000037018,10090.ENSMUSP00000037417,10090.ENSMUSP00000039472,10090.ENSMUSP00000054634,10090.ENSMUSP00000063734,10090.ENSMUSP00000065233,10090.ENSMUSP00000072145,10090.ENSMUSP00000097561,10090.ENSMUSP00000125722,10090.ENSMUSP00000133117	Glrx,Fgg,Phpt1,Fgb,Cdc42,Ezr,C2cd2l,Vsnl1,Ttn,Ppp3cb,Fga
GO:0052548	Regulation of endopeptidase activity	12	415	0.56	0.0199	10090.ENSMUSP00000006697,10090.ENSMUSP00000006703,10090.ENSMUSP00000021506,10090.ENSMUSP00000022971,10090.ENSMUSP00000023589,10090.ENSMUSP00000024988,10090.ENSMUSP00000032510,10090.ENSMUSP00000046185,10090.ENSMUSP00000080469,10090.ENSMUSP00000082132,10090.ENSMUSP00000093101,10090.ENSMUSP00000124523	Itih3,Itih4,Serpina3n,Myc,Kng1,C3,Pzp,Mbp,Mug2,Serpina1a,Serpina1b,Cycs
GO:0060353	Regulation of cell adhesion molecule production	3	11	1.53	0.0205	10090.ENSMUSP00000022082,10090.ENSMUSP00000034588,10090.ENSMUSP00000078088	Glrx,Apoa1,Aqp4
GO:0048522	Positive regulation of cellular process	65	5407	0.18	0.0215	10090.ENSMUSP00000001547,10090.ENSMUSP00000005017,10090.ENSMUSP00000005077,10090.ENSMUSP00000005292,10090.ENSMUSP00000006749,10090.ENSMUSP00000008878,10090.ENSMUSP00000014990,10090.ENSMUSP00000016463,10090.ENSMUSP00000017783,10090.ENSMUSP00000018437,10090.ENSMUSP00000021706,10090.ENSMUSP00000021940,10090.ENSMUSP00000022082,10090.ENSMUSP00000022609,10090.ENSMUSP00000022639,10090.ENSMUSP00000022971…	Col1a1,Hdgf,Hspb1,Prdx2,Slc4a1,Gprc5b,Tppp3,Slc25a5,Rab11fip4,Pfn1,Traf3,Lman2,Glrx,Elp3,Nefl,Myc,Cdc5l,C3,Anxa1,Vim,Cat,Car2,Lmna,Hpx,Apoa1,Trf,S100a10,Fgg,Phpt1,Fgb,Dlx1,Mbp,Ttl,Atp1b2,Kcnh2,S100b,Tenm2,Cdc42,Hist1h1e,Pura,Ezr,Dlg1,C2cd2l,F10,Eif2s1,Prdx6,Vsnl1,Hp,Lgals1,Tpd52,Ttn,Tgm2,Synpo2,Cdk12,Msn,Ank1,H3f3a,Cycs,Ppp3cb,Arih1,Iqgap1,Fga,Apoe,H1f0,Mag
GO:0031175	Neuron projection development	16	697	0.46	0.0218	10090.ENSMUSP00000022369,10090.ENSMUSP00000022639,10090.ENSMUSP00000027752,10090.ENSMUSP00000033800,10090.ENSMUSP00000052014,10090.ENSMUSP00000054634,10090.ENSMUSP00000063933,10090.ENSMUSP00000070751,10090.ENSMUSP00000088491,10090.ENSMUSP00000091061,10090.ENSMUSP00000099409,10090.ENSMUSP00000105053,10090.ENSMUSP00000109804,10090.ENSMUSP00000128278,10090.ENSMUSP00000133302,10090.ENSMUSP00000139881	Vcl,Nefl,Lamc1,Plp1,Tenm2,Cdc42,Chl1,Bsg,Bcan,Nefh,Cnp,Arhgef28,Camsap1,Iqgap1,Apoe,Mag
GO:0032879	Regulation of localization	40	2806	0.25	0.0224	10090.ENSMUSP00000001547,10090.ENSMUSP00000005077,10090.ENSMUSP00000016463,10090.ENSMUSP00000018437,10090.ENSMUSP00000021940,10090.ENSMUSP00000022082,10090.ENSMUSP00000022369,10090.ENSMUSP00000022609,10090.ENSMUSP00000022971,10090.ENSMUSP00000024988,10090.ENSMUSP00000025561,10090.ENSMUSP00000028062,10090.ENSMUSP00000028985,10090.ENSMUSP00000029078,10090.ENSMUSP00000029297,10090.ENSMUSP00000029699…	Col1a1,Hspb1,Slc25a5,Pfn1,Lman2,Glrx,Vcl,Elp3,Myc,C3,Anxa1,Vim,Bpifa1,Car2,Slc7a11,Lmna,Apoa1,Trf,Fgg,Phpt1,Fgb,Ttl,Atp1b2,Kcnh2,Cdc42,Ezr,Dlg1,C2cd2l,Vsnl1,Ptpn3,Nefh,Ttn,Synpo2,Kcna6,Pde4d,Msn,Ppp3cb,Iqgap1,Fga,Apoe
GO:0051049	Regulation of transport	30	1862	0.3	0.0224	10090.ENSMUSP00000016463,10090.ENSMUSP00000021940,10090.ENSMUSP00000022082,10090.ENSMUSP00000022971,10090.ENSMUSP00000024988,10090.ENSMUSP00000025561,10090.ENSMUSP00000028985,10090.ENSMUSP00000029078,10090.ENSMUSP00000029297,10090.ENSMUSP00000034588,10090.ENSMUSP00000035158,10090.ENSMUSP00000037018,10090.ENSMUSP00000037417,10090.ENSMUSP00000039472,10090.ENSMUSP00000047353,10090.ENSMUSP00000047705…	Slc25a5,Lman2,Glrx,Myc,C3,Anxa1,Bpifa1,Car2,Slc7a11,Apoa1,Trf,Fgg,Phpt1,Fgb,Atp1b2,Kcnh2,Cdc42,Ezr,Dlg1,C2cd2l,Vsnl1,Ptpn3,Nefh,Ttn,Kcna6,Pde4d,Msn,Ppp3cb,Fga,Apoe
GO:0051239	Regulation of multicellular organismal process	44	3205	0.24	0.0224	10090.ENSMUSP00000001547,10090.ENSMUSP00000005077,10090.ENSMUSP00000005292,10090.ENSMUSP00000008878,10090.ENSMUSP00000015234,10090.ENSMUSP00000018437,10090.ENSMUSP00000021706,10090.ENSMUSP00000022317,10090.ENSMUSP00000022369,10090.ENSMUSP00000022638,10090.ENSMUSP00000022639,10090.ENSMUSP00000022971,10090.ENSMUSP00000023589,10090.ENSMUSP00000024988,10090.ENSMUSP00000025561,10090.ENSMUSP00000027824…	Col1a1,Hspb1,Prdx2,Gprc5b,Ptgds,Pfn1,Traf3,Fam213a,Vcl,Nefm,Nefl,Myc,Kng1,C3,Anxa1,Apcs,Vim,Car2,Lmna,Cpt2,Apoa1,Trf,Fgg,Fgb,Dlx1,Mbp,Ttl,Atp1b2,Kcnh2,S100b,Cdc42,Ezr,Dlg1,Bsg,Aqp4,Hist1h4j,Lgals1,Ttn,Mog,Pde4d,Iqgap1,Fga,Apoe,Mag
GO:0043067	Regulation of programmed cell death	26	1510	0.33	0.0225	10090.ENSMUSP00000005077,10090.ENSMUSP00000005292,10090.ENSMUSP00000011055,10090.ENSMUSP00000016463,10090.ENSMUSP00000021706,10090.ENSMUSP00000022082,10090.ENSMUSP00000022639,10090.ENSMUSP00000022971,10090.ENSMUSP00000025561,10090.ENSMUSP00000028610,10090.ENSMUSP00000029297,10090.ENSMUSP00000029699,10090.ENSMUSP00000031411,10090.ENSMUSP00000037018,10090.ENSMUSP00000039472,10090.ENSMUSP00000042413…	Hspb1,Prdx2,Apip,Slc25a5,Traf3,Glrx,Nefl,Myc,Anxa1,Cat,Slc7a11,Lmna,Aldh2,Fgg,Fgb,Dlx1,S100b,Cdc42,Chl1,Eif2s1,Tgm2,Lancl1,Cycs,Fga,Apoe,Mag
GO:0090066	Regulation of anatomical structure size	14	559	0.5	0.0226	10090.ENSMUSP00000018437,10090.ENSMUSP00000022638,10090.ENSMUSP00000022639,10090.ENSMUSP00000023589,10090.ENSMUSP00000037018,10090.ENSMUSP00000039472,10090.ENSMUSP00000046883,10090.ENSMUSP00000063734,10090.ENSMUSP00000064280,10090.ENSMUSP00000078088,10090.ENSMUSP00000113071,10090.ENSMUSP00000133117,10090.ENSMUSP00000133302,10090.ENSMUSP00000139881	Pfn1,Nefm,Nefl,Kng1,Fgg,Fgb,Ttl,Ezr,Dlg1,Aqp4,Msn,Fga,Apoe,Mag
GO:0042743	Hydrogen peroxide metabolic process	4	33	1.18	0.0231	10090.ENSMUSP00000005292,10090.ENSMUSP00000028610,10090.ENSMUSP00000071636,10090.ENSMUSP00000124523	Prdx2,Cat,Prdx6,Cycs
GO:0030155	Regulation of cell adhesion	16	705	0.45	0.0232	10090.ENSMUSP00000001547,10090.ENSMUSP00000005292,10090.ENSMUSP00000006749,10090.ENSMUSP00000022369,10090.ENSMUSP00000025561,10090.ENSMUSP00000034588,10090.ENSMUSP00000036949,10090.ENSMUSP00000037018,10090.ENSMUSP00000039472,10090.ENSMUSP00000046185,10090.ENSMUSP00000054634,10090.ENSMUSP00000064280,10090.ENSMUSP00000086795,10090.ENSMUSP00000099411,10090.ENSMUSP00000128278,10090.ENSMUSP00000133117	Col1a1,Prdx2,Slc4a1,Vcl,Anxa1,Apoa1,S100a10,Fgg,Fgb,Mbp,Cdc42,Dlg1,Lgals1,Tgm2,Iqgap1,Fga
GO:0031639	Plasminogen activation	3	12	1.5	0.0232	10090.ENSMUSP00000037018,10090.ENSMUSP00000039472,10090.ENSMUSP00000133117	Fgg,Fgb,Fga
GO:0048513	Animal organ development	44	3230	0.23	0.0248	10090.ENSMUSP00000001547,10090.ENSMUSP00000005292,10090.ENSMUSP00000006749,10090.ENSMUSP00000014990,10090.ENSMUSP00000017783,10090.ENSMUSP00000022639,10090.ENSMUSP00000022971,10090.ENSMUSP00000025511,10090.ENSMUSP00000025561,10090.ENSMUSP00000027752,10090.ENSMUSP00000028062,10090.ENSMUSP00000028610,10090.ENSMUSP00000029078,10090.ENSMUSP00000029297,10090.ENSMUSP00000029699,10090.ENSMUSP00000030398…	Col1a1,Prdx2,Slc4a1,Tppp3,Rab11fip4,Nefl,Myc,Rps14,Anxa1,Lamc1,Vim,Cat,Car2,Slc7a11,Lmna,Slc2a1,Asah1,Apoa1,Trf,Dlx1,Atp1b2,Cdc42,Hnmt,Dlg1,Bsg,Hp,Actg2,Ptpn3,Lgals1,Myh11,Bcan,Nefh,Tpd52,Eif2s2,Ttn,Cnp,Tgm2,Gng12,Txnrd2,Msn,Ank1,H3f3a,Ppp3cb,Iqgap1
GO:0033197	Response to vitamin E	3	13	1.46	0.0268	10090.ENSMUSP00000001547,10090.ENSMUSP00000028610,10090.ENSMUSP00000090059	Col1a1,Cat,Srsf2
GO:0051346	Negative regulation of hydrolase activity	12	437	0.54	0.0268	10090.ENSMUSP00000006697,10090.ENSMUSP00000006703,10090.ENSMUSP00000021506,10090.ENSMUSP00000023589,10090.ENSMUSP00000024988,10090.ENSMUSP00000025561,10090.ENSMUSP00000027824,10090.ENSMUSP00000032510,10090.ENSMUSP00000034588,10090.ENSMUSP00000080469,10090.ENSMUSP00000082132,10090.ENSMUSP00000093101	Itih3,Itih4,Serpina3n,Kng1,C3,Anxa1,Apcs,Pzp,Apoa1,Mug2,Serpina1a,Serpina1b
GO:0010038	Response to metal ion	11	374	0.57	0.0272	10090.ENSMUSP00000028610,10090.ENSMUSP00000029078,10090.ENSMUSP00000035158,10090.ENSMUSP00000037018,10090.ENSMUSP00000039472,10090.ENSMUSP00000070751,10090.ENSMUSP00000071214,10090.ENSMUSP00000088857,10090.ENSMUSP00000097561,10090.ENSMUSP00000128278,10090.ENSMUSP00000133117	Cat,Car2,Trf,Fgg,Fgb,Bsg,Eif2s1,Cp,Ttn,Iqgap1,Fga
GO:0032233	Positive regulation of actin filament bundle assembly	5	67	0.97	0.0277	10090.ENSMUSP00000018437,10090.ENSMUSP00000034588,10090.ENSMUSP00000036949,10090.ENSMUSP00000054634,10090.ENSMUSP00000102034	Pfn1,Apoa1,S100a10,Cdc42,Synpo2
GO:0032536	Regulation of cell projection size	3	14	1.43	0.0308	10090.ENSMUSP00000022638,10090.ENSMUSP00000022639,10090.ENSMUSP00000063734	Nefm,Nefl,Ezr
GO:0034116	Positive regulation of heterotypic cell-cell adhesion	3	14	1.43	0.0308	10090.ENSMUSP00000037018,10090.ENSMUSP00000039472,10090.ENSMUSP00000133117	Fgg,Fgb,Fga
GO:0051270	Regulation of cellular component movement	20	1048	0.38	0.0317	10090.ENSMUSP00000001547,10090.ENSMUSP00000005077,10090.ENSMUSP00000018437,10090.ENSMUSP00000022369,10090.ENSMUSP00000022609,10090.ENSMUSP00000022971,10090.ENSMUSP00000025561,10090.ENSMUSP00000028062,10090.ENSMUSP00000029699,10090.ENSMUSP00000035158,10090.ENSMUSP00000037417,10090.ENSMUSP00000047353,10090.ENSMUSP00000064280,10090.ENSMUSP00000091061,10090.ENSMUSP00000102034,10090.ENSMUSP00000112991…	Col1a1,Hspb1,Pfn1,Vcl,Elp3,Myc,Anxa1,Vim,Lmna,Trf,Phpt1,Atp1b2,Dlg1,Nefh,Synpo2,Pde4d,Msn,Iqgap1,Fga,Apoe
GO:0009725	Response to hormone	17	812	0.42	0.0324	10090.ENSMUSP00000001547,10090.ENSMUSP00000004134,10090.ENSMUSP00000015234,10090.ENSMUSP00000021506,10090.ENSMUSP00000022639,10090.ENSMUSP00000025561,10090.ENSMUSP00000028610,10090.ENSMUSP00000029078,10090.ENSMUSP00000030398,10090.ENSMUSP00000039472,10090.ENSMUSP00000047968,10090.ENSMUSP00000062747,10090.ENSMUSP00000070751,10090.ENSMUSP00000082132,10090.ENSMUSP00000093101,10090.ENSMUSP00000124509…	Col1a1,Gstm5,Ptgds,Serpina3n,Nefl,Anxa1,Cat,Car2,Slc2a1,Fgb,S100b,Hnmt,Bsg,Serpina1a,Serpina1b,H3f3a,Iqgap1
GO:0043434	Response to peptide hormone	11	385	0.55	0.0324	10090.ENSMUSP00000001547,10090.ENSMUSP00000021506,10090.ENSMUSP00000022639,10090.ENSMUSP00000025561,10090.ENSMUSP00000028610,10090.ENSMUSP00000029078,10090.ENSMUSP00000030398,10090.ENSMUSP00000070751,10090.ENSMUSP00000082132,10090.ENSMUSP00000093101,10090.ENSMUSP00000128278	Col1a1,Serpina3n,Nefl,Anxa1,Cat,Car2,Slc2a1,Bsg,Serpina1a,Serpina1b,Iqgap1
GO:0042060	Wound healing	9	265	0.63	0.0339	10090.ENSMUSP00000001547,10090.ENSMUSP00000006749,10090.ENSMUSP00000023589,10090.ENSMUSP00000024988,10090.ENSMUSP00000029297,10090.ENSMUSP00000037018,10090.ENSMUSP00000039472,10090.ENSMUSP00000068389,10090.ENSMUSP00000133117	Col1a1,Slc4a1,Kng1,C3,Slc7a11,Fgg,Fgb,F10,Fga
GO:0000302	Response to reactive oxygen species	8	210	0.68	0.0344	10090.ENSMUSP00000001547,10090.ENSMUSP00000005292,10090.ENSMUSP00000006749,10090.ENSMUSP00000025561,10090.ENSMUSP00000028610,10090.ENSMUSP00000071636,10090.ENSMUSP00000074436,10090.ENSMUSP00000111269	Col1a1,Prdx2,Slc4a1,Anxa1,Cat,Prdx6,Hp,Txnrd2
GO:0010941	Regulation of cell death	27	1661	0.31	0.0344	10090.ENSMUSP00000005077,10090.ENSMUSP00000005292,10090.ENSMUSP00000011055,10090.ENSMUSP00000016463,10090.ENSMUSP00000021706,10090.ENSMUSP00000022082,10090.ENSMUSP00000022639,10090.ENSMUSP00000022971,10090.ENSMUSP00000025561,10090.ENSMUSP00000028610,10090.ENSMUSP00000029297,10090.ENSMUSP00000029699,10090.ENSMUSP00000031411,10090.ENSMUSP00000037018,10090.ENSMUSP00000039472,10090.ENSMUSP00000042413…	Hspb1,Prdx2,Apip,Slc25a5,Traf3,Glrx,Nefl,Myc,Anxa1,Cat,Slc7a11,Lmna,Aldh2,Fgg,Fgb,Dlx1,S100b,Cdc42,Chl1,Eif2s1,Hp,Tgm2,Lancl1,Cycs,Fga,Apoe,Mag
GO:0032880	Regulation of protein localization	19	978	0.39	0.0346	10090.ENSMUSP00000022082,10090.ENSMUSP00000022369,10090.ENSMUSP00000025561,10090.ENSMUSP00000029297,10090.ENSMUSP00000029699,10090.ENSMUSP00000037018,10090.ENSMUSP00000037417,10090.ENSMUSP00000039472,10090.ENSMUSP00000054634,10090.ENSMUSP00000063734,10090.ENSMUSP00000064280,10090.ENSMUSP00000065233,10090.ENSMUSP00000072145,10090.ENSMUSP00000097561,10090.ENSMUSP00000113071,10090.ENSMUSP00000125722…	Glrx,Vcl,Anxa1,Slc7a11,Lmna,Fgg,Phpt1,Fgb,Cdc42,Ezr,Dlg1,C2cd2l,Vsnl1,Ttn,Msn,Ppp3cb,Iqgap1,Fga,Apoe
GO:0042730	Fibrinolysis	3	15	1.4	0.0346	10090.ENSMUSP00000037018,10090.ENSMUSP00000039472,10090.ENSMUSP00000133117	Fgg,Fgb,Fga
GO:0042981	Regulation of apoptotic process	25	1486	0.32	0.0346	10090.ENSMUSP00000005077,10090.ENSMUSP00000005292,10090.ENSMUSP00000011055,10090.ENSMUSP00000016463,10090.ENSMUSP00000021706,10090.ENSMUSP00000022639,10090.ENSMUSP00000022971,10090.ENSMUSP00000025561,10090.ENSMUSP00000028610,10090.ENSMUSP00000029297,10090.ENSMUSP00000029699,10090.ENSMUSP00000031411,10090.ENSMUSP00000037018,10090.ENSMUSP00000039472,10090.ENSMUSP00000042413,10090.ENSMUSP00000047968…	Hspb1,Prdx2,Apip,Slc25a5,Traf3,Nefl,Myc,Anxa1,Cat,Slc7a11,Lmna,Aldh2,Fgg,Fgb,Dlx1,S100b,Cdc42,Chl1,Eif2s1,Tgm2,Lancl1,Cycs,Fga,Apoe,Mag
GO:0045105	Intermediate filament polymerization or depolymerization	2	2	2.1	0.0346	10090.ENSMUSP00000022638,10090.ENSMUSP00000022639	Nefm,Nefl
GO:0007010	Cytoskeleton organization	20	1064	0.37	0.0356	10090.ENSMUSP00000003575,10090.ENSMUSP00000014990,10090.ENSMUSP00000018437,10090.ENSMUSP00000022638,10090.ENSMUSP00000022639,10090.ENSMUSP00000025561,10090.ENSMUSP00000028062,10090.ENSMUSP00000029699,10090.ENSMUSP00000030184,10090.ENSMUSP00000035158,10090.ENSMUSP00000046883,10090.ENSMUSP00000054634,10090.ENSMUSP00000063734,10090.ENSMUSP00000064280,10090.ENSMUSP00000087756,10090.ENSMUSP00000091061…	Tpm4,Tppp3,Pfn1,Nefm,Nefl,Anxa1,Vim,Lmna,Tpm2,Trf,Ttl,Cdc42,Ezr,Dlg1,Myh11,Nefh,Ttn,Cnp,Arhgef28,Camsap1
GO:0090087	Regulation of peptide transport	15	674	0.45	0.0367	10090.ENSMUSP00000022082,10090.ENSMUSP00000025561,10090.ENSMUSP00000029078,10090.ENSMUSP00000029297,10090.ENSMUSP00000037018,10090.ENSMUSP00000037417,10090.ENSMUSP00000039472,10090.ENSMUSP00000054634,10090.ENSMUSP00000063734,10090.ENSMUSP00000065233,10090.ENSMUSP00000072145,10090.ENSMUSP00000097561,10090.ENSMUSP00000125722,10090.ENSMUSP00000133117,10090.ENSMUSP00000133302	Glrx,Anxa1,Car2,Slc7a11,Fgg,Phpt1,Fgb,Cdc42,Ezr,C2cd2l,Vsnl1,Ttn,Ppp3cb,Fga,Apoe
GO:0061024	Membrane organization	14	603	0.46	0.0379	10090.ENSMUSP00000006749,10090.ENSMUSP00000012028,10090.ENSMUSP00000016463,10090.ENSMUSP00000022971,10090.ENSMUSP00000029699,10090.ENSMUSP00000032172,10090.ENSMUSP00000034588,10090.ENSMUSP00000036949,10090.ENSMUSP00000046185,10090.ENSMUSP00000054634,10090.ENSMUSP00000064280,10090.ENSMUSP00000065233,10090.ENSMUSP00000099409,10090.ENSMUSP00000133302	Slc4a1,Gltp,Slc25a5,Myc,Lmna,Chchd6,Apoa1,S100a10,Mbp,Cdc42,Dlg1,C2cd2l,Cnp,Apoe
GO:0030162	Regulation of proteolysis	16	753	0.43	0.038	10090.ENSMUSP00000006697,10090.ENSMUSP00000006703,10090.ENSMUSP00000021506,10090.ENSMUSP00000021706,10090.ENSMUSP00000022971,10090.ENSMUSP00000023589,10090.ENSMUSP00000024988,10090.ENSMUSP00000032510,10090.ENSMUSP00000046185,10090.ENSMUSP00000075063,10090.ENSMUSP00000080469,10090.ENSMUSP00000082132,10090.ENSMUSP00000093101,10090.ENSMUSP00000124523,10090.ENSMUSP00000126531,10090.ENSMUSP00000133302	Itih3,Itih4,Serpina3n,Traf3,Myc,Kng1,C3,Pzp,Mbp,Ptpn3,Mug2,Serpina1a,Serpina1b,Cycs,Arih1,Apoe
GO:0120036	Plasma membrane bounded cell projection organization	20	1072	0.37	0.038	10090.ENSMUSP00000022369,10090.ENSMUSP00000022639,10090.ENSMUSP00000027752,10090.ENSMUSP00000033800,10090.ENSMUSP00000047353,10090.ENSMUSP00000052014,10090.ENSMUSP00000054634,10090.ENSMUSP00000063734,10090.ENSMUSP00000063933,10090.ENSMUSP00000070751,10090.ENSMUSP00000071636,10090.ENSMUSP00000078384,10090.ENSMUSP00000088491,10090.ENSMUSP00000091061,10090.ENSMUSP00000099409,10090.ENSMUSP00000105053…	Vcl,Nefl,Lamc1,Plp1,Atp1b2,Tenm2,Cdc42,Ezr,Chl1,Bsg,Prdx6,Ttyh1,Bcan,Nefh,Cnp,Arhgef28,Camsap1,Iqgap1,Apoe,Mag
GO:1901652	Response to peptide	12	463	0.51	0.038	10090.ENSMUSP00000001547,10090.ENSMUSP00000021506,10090.ENSMUSP00000022639,10090.ENSMUSP00000025561,10090.ENSMUSP00000028062,10090.ENSMUSP00000028610,10090.ENSMUSP00000029078,10090.ENSMUSP00000030398,10090.ENSMUSP00000070751,10090.ENSMUSP00000082132,10090.ENSMUSP00000093101,10090.ENSMUSP00000128278	Col1a1,Serpina3n,Nefl,Anxa1,Vim,Cat,Car2,Slc2a1,Bsg,Serpina1a,Serpina1b,Iqgap1
GO:0060074	Synapse maturation	3	16	1.37	0.0381	10090.ENSMUSP00000018437,10090.ENSMUSP00000022639,10090.ENSMUSP00000088491	Pfn1,Nefl,Bcan
GO:0035774	Positive regulation of insulin secretion involved in cellular response to glucose stimulus	4	42	1.08	0.0417	10090.ENSMUSP00000037417,10090.ENSMUSP00000065233,10090.ENSMUSP00000072145,10090.ENSMUSP00000125722	Phpt1,C2cd2l,Vsnl1,Ppp3cb
GO:0015748	Organophosphate ester transport	6	120	0.8	0.044	10090.ENSMUSP00000006749,10090.ENSMUSP00000012028,10090.ENSMUSP00000016463,10090.ENSMUSP00000034588,10090.ENSMUSP00000065233,10090.ENSMUSP00000133302	Slc4a1,Gltp,Slc25a5,Apoa1,C2cd2l,Apoe
GO:0006334	Nucleosome assembly	5	78	0.9	0.0446	10090.ENSMUSP00000057308,10090.ENSMUSP00000085006,10090.ENSMUSP00000097294,10090.ENSMUSP00000124509,10090.ENSMUSP00000137309	Hist1h1e,Hist1h4j,Hist1h2bb,H3f3a,H1f0
GO:0019725	Cellular homeostasis	17	849	0.4	0.0459	10090.ENSMUSP00000005292,10090.ENSMUSP00000006749,10090.ENSMUSP00000022082,10090.ENSMUSP00000022971,10090.ENSMUSP00000023589,10090.ENSMUSP00000029078,10090.ENSMUSP00000033185,10090.ENSMUSP00000035158,10090.ENSMUSP00000047353,10090.ENSMUSP00000047968,10090.ENSMUSP00000071636,10090.ENSMUSP00000078088,10090.ENSMUSP00000086795,10090.ENSMUSP00000088857,10090.ENSMUSP00000099411,10090.ENSMUSP00000111269…	Prdx2,Slc4a1,Glrx,Myc,Kng1,Car2,Hpx,Trf,Atp1b2,S100b,Prdx6,Aqp4,Lgals1,Cp,Tgm2,Txnrd2,Apoe
GO:0014070	Response to organic cyclic compound	18	930	0.38	0.0462	10090.ENSMUSP00000001547,10090.ENSMUSP00000015234,10090.ENSMUSP00000022082,10090.ENSMUSP00000022639,10090.ENSMUSP00000024727,10090.ENSMUSP00000025561,10090.ENSMUSP00000028610,10090.ENSMUSP00000029078,10090.ENSMUSP00000029297,10090.ENSMUSP00000031411,10090.ENSMUSP00000047968,10090.ENSMUSP00000062747,10090.ENSMUSP00000063734,10090.ENSMUSP00000070751,10090.ENSMUSP00000086795,10090.ENSMUSP00000090059…	Col1a1,Ptgds,Glrx,Nefl,Cdc5l,Anxa1,Cat,Car2,Slc7a11,Aldh2,S100b,Hnmt,Ezr,Bsg,Lgals1,Srsf2,Pde4d,Msn
GO:0015914	Phospholipid transport	5	79	0.9	0.0462	10090.ENSMUSP00000006749,10090.ENSMUSP00000012028,10090.ENSMUSP00000034588,10090.ENSMUSP00000065233,10090.ENSMUSP00000133302	Slc4a1,Gltp,Apoa1,C2cd2l,Apoe
GO:0031589	Cell-substrate adhesion	7	171	0.71	0.0462	10090.ENSMUSP00000027752,10090.ENSMUSP00000037018,10090.ENSMUSP00000039472,10090.ENSMUSP00000047353,10090.ENSMUSP00000078384,10090.ENSMUSP00000088491,10090.ENSMUSP00000133117	Lamc1,Fgg,Fgb,Atp1b2,Ttyh1,Bcan,Fga
GO:0045454	Cell redox homeostasis	4	44	1.06	0.0466	10090.ENSMUSP00000005292,10090.ENSMUSP00000022082,10090.ENSMUSP00000071636,10090.ENSMUSP00000111269	Prdx2,Glrx,Prdx6,Txnrd2
GO:0046034	ATP metabolic process	7	172	0.71	0.0472	10090.ENSMUSP00000000090,10090.ENSMUSP00000025696,10090.ENSMUSP00000034881,10090.ENSMUSP00000051222,10090.ENSMUSP00000099536,10090.ENSMUSP00000113022,10090.ENSMUSP00000124523	Cox5a,Ak3,Cox7a2,Atp5k,Aldoc,Atp5f1,Cycs
GO:0048666	Neuron development	17	855	0.4	0.0474	10090.ENSMUSP00000022369,10090.ENSMUSP00000022639,10090.ENSMUSP00000024988,10090.ENSMUSP00000027752,10090.ENSMUSP00000033800,10090.ENSMUSP00000052014,10090.ENSMUSP00000054634,10090.ENSMUSP00000063933,10090.ENSMUSP00000070751,10090.ENSMUSP00000088491,10090.ENSMUSP00000091061,10090.ENSMUSP00000099409,10090.ENSMUSP00000105053,10090.ENSMUSP00000109804,10090.ENSMUSP00000128278,10090.ENSMUSP00000133302…	Vcl,Nefl,C3,Lamc1,Plp1,Tenm2,Cdc42,Chl1,Bsg,Bcan,Nefh,Cnp,Arhgef28,Camsap1,Iqgap1,Apoe,Mag
GO:0051336	Regulation of hydrolase activity	21	1184	0.35	0.0474	10090.ENSMUSP00000006697,10090.ENSMUSP00000006703,10090.ENSMUSP00000018437,10090.ENSMUSP00000021506,10090.ENSMUSP00000022971,10090.ENSMUSP00000023589,10090.ENSMUSP00000024988,10090.ENSMUSP00000025561,10090.ENSMUSP00000027824,10090.ENSMUSP00000030184,10090.ENSMUSP00000032510,10090.ENSMUSP00000034588,10090.ENSMUSP00000036949,10090.ENSMUSP00000046185,10090.ENSMUSP00000047353,10090.ENSMUSP00000080469…	Itih3,Itih4,Pfn1,Serpina3n,Myc,Kng1,C3,Anxa1,Apcs,Tpm2,Pzp,Apoa1,S100a10,Mbp,Atp1b2,Mug2,Serpina1a,Serpina1b,Cycs,Iqgap1,Mut
GO:0051240	Positive regulation of multicellular organismal process	29	1902	0.28	0.0483	10090.ENSMUSP00000001547,10090.ENSMUSP00000005077,10090.ENSMUSP00000005292,10090.ENSMUSP00000008878,10090.ENSMUSP00000018437,10090.ENSMUSP00000022639,10090.ENSMUSP00000022971,10090.ENSMUSP00000024988,10090.ENSMUSP00000025561,10090.ENSMUSP00000028062,10090.ENSMUSP00000029078,10090.ENSMUSP00000029699,10090.ENSMUSP00000030345,10090.ENSMUSP00000035158,10090.ENSMUSP00000037018,10090.ENSMUSP00000039472…	Col1a1,Hspb1,Prdx2,Gprc5b,Pfn1,Nefl,Myc,C3,Anxa1,Vim,Car2,Lmna,Cpt2,Trf,Fgg,Fgb,Dlx1,Mbp,Atp1b2,S100b,Cdc42,Ezr,Dlg1,Bsg,Pde4d,Iqgap1,Fga,Apoe,Mag
GO:0051179	Localization	56	4646	0.18	0.0484	10090.ENSMUSP00000000090,10090.ENSMUSP00000001412,10090.ENSMUSP00000001547,10090.ENSMUSP00000003561,10090.ENSMUSP00000005017,10090.ENSMUSP00000005077,10090.ENSMUSP00000006749,10090.ENSMUSP00000012028,10090.ENSMUSP00000016463,10090.ENSMUSP00000017783,10090.ENSMUSP00000018437,10090.ENSMUSP00000021940,10090.ENSMUSP00000022369,10090.ENSMUSP00000022609,10090.ENSMUSP00000022638,10090.ENSMUSP00000022639…	Cox5a,Ccdc132,Col1a1,Phyhip,Hdgf,Hspb1,Slc4a1,Gltp,Slc25a5,Rab11fip4,Pfn1,Lman2,Vcl,Elp3,Nefm,Nefl,Myc,Anxa1,Lamc1,Car2,Slc7a11,Lmna,Slc2a1,Hpx,Pllp,Apoa1,Cox7a2,Trf,S100a10,Fgg,Atp1b2,Kcnh2,Atp5k,Cdc42,Pura,Ezr,Chl1,Dlg1,C2cd2l,Bsg,Aqp4,Ttyh1,Selenbp1,Cp,Nnt,Cnp,Tgm2,Kcna6,Pde4d,Atp5f1,Msn,Ank1,Sv2c,Ppp3cb,Iqgap1,Apoe
GO:0006810	Transport	44	3382	0.21	0.0486	10090.ENSMUSP00000000090,10090.ENSMUSP00000001412,10090.ENSMUSP00000001547,10090.ENSMUSP00000005077,10090.ENSMUSP00000006749,10090.ENSMUSP00000012028,10090.ENSMUSP00000016463,10090.ENSMUSP00000017783,10090.ENSMUSP00000021940,10090.ENSMUSP00000022638,10090.ENSMUSP00000022639,10090.ENSMUSP00000022971,10090.ENSMUSP00000025561,10090.ENSMUSP00000029078,10090.ENSMUSP00000029297,10090.ENSMUSP00000029699…	Cox5a,Ccdc132,Col1a1,Hspb1,Slc4a1,Gltp,Slc25a5,Rab11fip4,Lman2,Nefm,Nefl,Myc,Anxa1,Car2,Slc7a11,Lmna,Slc2a1,Hpx,Pllp,Apoa1,Cox7a2,Trf,S100a10,Fgg,Atp1b2,Kcnh2,Atp5k,Cdc42,Pura,Ezr,C2cd2l,Aqp4,Ttyh1,Selenbp1,Cp,Nnt,Cnp,Tgm2,Kcna6,Atp5f1,Ank1,Sv2c,Ppp3cb,Apoe
GO:0055072	Iron ion homeostasis	5	81	0.89	0.0486	10090.ENSMUSP00000022971,10090.ENSMUSP00000033185,10090.ENSMUSP00000035158,10090.ENSMUSP00000088857,10090.ENSMUSP00000113571	Myc,Hpx,Trf,Cp,Ank1
GO:0099185	Postsynaptic intermediate filament cytoskeleton organization	2	3	1.92	0.0486	10090.ENSMUSP00000022639,10090.ENSMUSP00000091061	Nefl,Nefh
GO:1902995	Positive regulation of phospholipid efflux	2	3	1.92	0.0486	10090.ENSMUSP00000034588,10090.ENSMUSP00000133302	Apoa1,Apoe
GO:0051223	Regulation of protein transport	14	630	0.44	0.0491	10090.ENSMUSP00000022082,10090.ENSMUSP00000025561,10090.ENSMUSP00000029297,10090.ENSMUSP00000037018,10090.ENSMUSP00000037417,10090.ENSMUSP00000039472,10090.ENSMUSP00000054634,10090.ENSMUSP00000063734,10090.ENSMUSP00000065233,10090.ENSMUSP00000072145,10090.ENSMUSP00000097561,10090.ENSMUSP00000125722,10090.ENSMUSP00000133117,10090.ENSMUSP00000133302	Glrx,Anxa1,Slc7a11,Fgg,Phpt1,Fgb,Cdc42,Ezr,C2cd2l,Vsnl1,Ttn,Ppp3cb,Fga,Apoe
GO:0051258	Protein polymerization	5	82	0.88	0.0494	10090.ENSMUSP00000014990,10090.ENSMUSP00000022639,10090.ENSMUSP00000037018,10090.ENSMUSP00000039472,10090.ENSMUSP00000133117	Tppp3,Nefl,Fgg,Fgb,Fga
GO:0006807	Nitrogen compound metabolic process	67	5878	0.15	0.0496	10090.ENSMUSP00000004134,10090.ENSMUSP00000004140,10090.ENSMUSP00000006697,10090.ENSMUSP00000006703,10090.ENSMUSP00000011055,10090.ENSMUSP00000017365,10090.ENSMUSP00000020528,10090.ENSMUSP00000021416,10090.ENSMUSP00000021706,10090.ENSMUSP00000022609,10090.ENSMUSP00000022971,10090.ENSMUSP00000024727,10090.ENSMUSP00000025511,10090.ENSMUSP00000025561,10090.ENSMUSP00000025696,10090.ENSMUSP00000025745…	Gstm5,Gstm1,Itih3,Itih4,Apip,Psmd3,Mpg,Mbip,Traf3,Elp3,Myc,Cdc5l,Rps14,Anxa1,Ak3,Mrpl21,Rps26,Prim2,Cat,Slc7a11,Mmab,Hpx,Asah1,Apoa1,Trf,Fgg,Phpt1,Fgb,Macrod1,Blvrb,Mbp,Ttl,Atp5k,Pgp,Cdc42,Hist1h1e,Hnmt,Dlg1,F10,Eif2s1,Hp,Ptpn3,Utp14a,Serpina1a,Hist1h4j,Srsf2,Serpina1b,Ubr4,Eif2s2,Ttn,Cnp,Tgm2,Aldoc,Smc2,Synpo2,Cdk12,Pde4d,Atp5f1,Nrip2,Ank1,Ppp3cb,Arih1,Mut,Fga,Apoe,Fau,Bckdhb
GO:0045087	Innate immune response	13	558	0.47	0.0496	10090.ENSMUSP00000021706,10090.ENSMUSP00000024988,10090.ENSMUSP00000025561,10090.ENSMUSP00000027824,10090.ENSMUSP00000028062,10090.ENSMUSP00000028985,10090.ENSMUSP00000037018,10090.ENSMUSP00000039472,10090.ENSMUSP00000050309,10090.ENSMUSP00000054634,10090.ENSMUSP00000078088,10090.ENSMUSP00000133117,10090.ENSMUSP00000136358	Traf3,C3,Anxa1,Apcs,Vim,Bpifa1,Fgg,Fgb,Cnpy3,Cdc42,Aqp4,Fga,Fau
GO:0048468	Cell development	27	1730	0.29	0.0498	10090.ENSMUSP00000006749,10090.ENSMUSP00000022369,10090.ENSMUSP00000022639,10090.ENSMUSP00000024988,10090.ENSMUSP00000027752,10090.ENSMUSP00000028062,10090.ENSMUSP00000029699,10090.ENSMUSP00000033800,10090.ENSMUSP00000052014,10090.ENSMUSP00000054634,10090.ENSMUSP00000063734,10090.ENSMUSP00000063933,10090.ENSMUSP00000070751,10090.ENSMUSP00000087756,10090.ENSMUSP00000088491,10090.ENSMUSP00000091061…	Slc4a1,Vcl,Nefl,C3,Lamc1,Vim,Lmna,Plp1,Tenm2,Cdc42,Ezr,Chl1,Bsg,Myh11,Bcan,Nefh,Ttn,Cnp,Arhgef28,Camsap1,Pde4d,Msn,Ank1,H3f3a,Iqgap1,Apoe,Mag
GO:0050801	Ion homeostasis	16	786	0.41	0.0498	10090.ENSMUSP00000006749,10090.ENSMUSP00000022971,10090.ENSMUSP00000023589,10090.ENSMUSP00000029078,10090.ENSMUSP00000029297,10090.ENSMUSP00000033185,10090.ENSMUSP00000034588,10090.ENSMUSP00000035158,10090.ENSMUSP00000047353,10090.ENSMUSP00000047705,10090.ENSMUSP00000047968,10090.ENSMUSP00000075063,10090.ENSMUSP00000088857,10090.ENSMUSP00000099411,10090.ENSMUSP00000113571,10090.ENSMUSP00000133302	Slc4a1,Myc,Kng1,Car2,Slc7a11,Hpx,Apoa1,Trf,Atp1b2,Kcnh2,S100b,Ptpn3,Cp,Tgm2,Ank1,Apoe
GO:0042744	Hydrogen peroxide catabolic process	3	19	1.3	0.0499	10090.ENSMUSP00000005292,10090.ENSMUSP00000028610,10090.ENSMUSP00000071636	Prdx2,Cat,Prdx6
GO:0046847	Filopodium assembly	3	19	1.3	0.0499	10090.ENSMUSP00000054634,10090.ENSMUSP00000063734,10090.ENSMUSP00000078384	Cdc42,Ezr,Ttyh1
