# Supplementary material for: Hypothalamic protein profiling from mice subjected to social defeat stress
Source: Mol Brain. 2024 May 27;17:30. doi: 10.1186/s13041-024-01096-4 (PMC11131206; doi:10.1186/s13041-024-01096-4)
Supplement: Supplementary file 5 — Supplementary Material 5. [file 13041_2024_1096_MOESM5_ESM.xlsx]

## Sheet: string_kmeans_clusters
#clustering method	cluster number	cluster color	gene count	protein name	broad category	protein identifier	protein description
kmeans	1	Red	26	Apcs	response to stress and biological regulation	10090.ENSMUSP00000027824	Serum amyloid P-component; Belongs to the pentraxin family.
kmeans	1	Red	26	Apoa1		10090.ENSMUSP00000034588	Truncated apolipoprotein A-I; Participates in the reverse transport of cholesterol from tissues to the liver for excretion by promoting cholesterol efflux from tissues and by acting as a cofactor for the lecithin cholesterol acyltransferase (LCAT). As part of the SPAP complex, activates spermatozoa motility; Belongs to the apolipoprotein A1/A4/E family.
kmeans	1	Red	26	Apoe		10090.ENSMUSP00000133302	Apolipoprotein E; APOE is an apolipoprotein, a protein associating with lipid particles, that mainly functions in lipoprotein-mediated lipid transport between organs via the plasma and interstitial fluids. APOE is a core component of plasma lipoproteins and is involved in their production, conversion and clearance. Apoliproteins are amphipathic molecules that interact both with lipids of the lipo…
kmeans	1	Red	26	C3		10090.ENSMUSP00000024988	Complement C3c alpha' chain fragment 1; C3 plays a central role in the activation of the complement system. Its processing by C3 convertase is the central reaction in both classical and alternative complement pathways. After activation C3b can bind covalently, via its reactive thioester, to cell surface carbohydrates or immune aggregates. [C3-beta-c]: Acts as a chemoattractant for neutrophils in …
kmeans	1	Red	26	Cp		10090.ENSMUSP00000103964	Ceruloplasmin; Ceruloplasmin is a blue, copper-binding (6-7 atoms per molecule) glycoprotein. It has ferroxidase activity oxidizing Fe(2+) to Fe(3+) without releasing radical oxygen species. It is involved in iron transport across the cell membrane. Provides Cu(2+) ions for the ascorbate-mediated deaminase degradation of the heparan sulfate chains of GPC1. May also play a role in fetal lung devel…
kmeans	1	Red	26	Cyp2d22		10090.ENSMUSP00000023083	Cytochrome P450, family 2, subfamily d, polypeptide 22; Belongs to the cytochrome P450 family.
kmeans	1	Red	26	F10		10090.ENSMUSP00000033821	Activated factor Xa heavy chain; Factor Xa is a vitamin K-dependent glycoprotein that converts prothrombin to thrombin in the presence of factor Va, calcium and phospholipid during blood clotting.
kmeans	1	Red	26	Fga		10090.ENSMUSP00000133117	Fibrinogen alpha chain; Cleaved by the protease thrombin to yield monomers which, together with fibrinogen beta (FGB) and fibrinogen gamma (FGG), polymerize to form an insoluble fibrin matrix. Fibrin has a major function in hemostasis as one of the primary components of blood clots. In addition, functions during the early stages of wound repair to stabilize the lesion and guide cell migration dur…
kmeans	1	Red	26	Fgb		10090.ENSMUSP00000039472	Fibrinogen beta chain; Cleaved by the protease thrombin to yield monomers which, together with fibrinogen alpha (FGA) and fibrinogen gamma (FGG), polymerize to form an insoluble fibrin matrix. Fibrin has a major function in hemostasis as one of the primary components of blood clots. In addition, functions during the early stages of wound repair to stabilize the lesion and guide cell migration dur…
kmeans	1	Red	26	Fgg		10090.ENSMUSP00000141648	Fibrinogen gamma chain; Together with fibrinogen alpha (FGA) and fibrinogen beta (FGB), polymerizes to form an insoluble fibrin matrix (By similarity). Fibrin has a major function in hemostasis as one of the primary components of blood clots (By similarity). In addition, functions during the early stages of wound repair to stabilize the lesion and guide cell migration during re-epithelialization …
kmeans	1	Red	26	Hba-a2		10090.ENSMUSP00000090895	Hemoglobin subunit alpha; Involved in oxygen transport from the lung to the various peripheral tissues; Belongs to the globin family.
kmeans	1	Red	26	Hbb-bs		10090.ENSMUSP00000023934	Hemoglobin subunit beta-1; Involved in oxygen transport from the lung to the various peripheral tissues.
kmeans	1	Red	26	Hp		10090.ENSMUSP00000074436	Haptoglobin alpha chain; As a result of hemolysis, hemoglobin is found to accumulate in the kidney and is secreted in the urine. Haptoglobin captures, and combines with free plasma hemoglobin to allow hepatic recycling of heme iron and to prevent kidney damage. Haptoglobin also acts as an antioxidant, has antibacterial activity and plays a role in modulating many aspects of the acute phase respon…
kmeans	1	Red	26	Hpx		10090.ENSMUSP00000033185	Hemopexin; Binds heme and transports it to the liver for breakdown and iron recovery, after which the free hemopexin returns to the circulation.
kmeans	1	Red	26	Itih3		10090.ENSMUSP00000006697	Inter-alpha-trypsin inhibitor heavy chain H3; May act as a carrier of hyaluronan in serum or as a binding protein between hyaluronan and other matrix protein, including those on cell surfaces in tissues to regulate the localization, synthesis and degradation of hyaluronan which are essential to cells undergoing biological processes.
kmeans	1	Red	26	Itih4		10090.ENSMUSP00000112798	Inter alpha-trypsin inhibitor, heavy chain 4; Type II acute-phase protein (APP) involved in inflammatory responses to trauma. May also play a role in liver development or regeneration.
kmeans	1	Red	26	Kng1		10090.ENSMUSP00000023589	Kininogen-1 heavy chain; (1) Kininogens are inhibitors of thiol proteases; (2) HMW- kininogen plays an important role in blood coagulation by helping to position optimally prekallikrein and factor XI next to factor XII; (3) HMW-kininogen inhibits the thrombin- and plasmin-induced aggregation of thrombocytes; (4) the active peptide bradykinin that is released from HMW-kininogen shows a variety of …
kmeans	1	Red	26	Orm1		10090.ENSMUSP00000030044	Alpha-1-acid glycoprotein 1; Functions as transport protein in the blood stream. Binds various ligands in the interior of its beta-barrel domain (By similarity). Appears to function in modulating the activity of the immune system during the acute-phase reaction.
kmeans	1	Red	26	Pzp		10090.ENSMUSP00000107760	Alpha-2-macroglobulin 165 kDa subunit; Is able to inhibit all four classes of proteinases by a unique 'trapping' mechanism. This protein has a peptide stretch, called the 'bait region' which contains specific cleavage sites for different proteinases. When a proteinase cleaves the bait region, a conformational change is induced in the protein which traps the proteinase. The entrapped enzyme remain…
kmeans	1	Red	26	Selenbp1		10090.ENSMUSP00000088349	Methanethiol oxidase; Catalyzes the oxidation of methanethiol, an organosulfur compound known to be produced in substantial amounts by gut bacteria. Selenium-binding protein which may be involved in the sensing of reactive xenobiotics in the cytoplasm. May be involved in intra-Golgi protein transport (By similarity).
kmeans	1	Red	26	Serpina1a		10090.ENSMUSP00000072652	Alpha-1-antitrypsin 1-1; Inhibitor of serine proteases. Its primary target is elastase, but it also has a moderate affinity for plasmin and thrombin. Belongs to the serpin family.
kmeans	1	Red	26	Serpina1b		10090.ENSMUSP00000139941	Alpha-1-antitrypsin 1-2; Inhibitor of serine proteases. Its primary target is elastase, but it also has a moderate affinity for plasmin and thrombin. Belongs to the serpin family.
kmeans	1	Red	26	Serpina3n		10090.ENSMUSP00000021506	Serine protease inhibitor A3N.
kmeans	1	Red	26	Tgm2		10090.ENSMUSP00000099411	Protein-glutamine gamma-glutamyltransferase 2; Catalyzes the cross-linking of proteins, such as WDR54, and the conjugation of polyamines to proteins. Belongs to the transglutaminase superfamily. Transglutaminase family.
kmeans	1	Red	26	Tppp3		10090.ENSMUSP00000135040	Tubulin polymerization-promoting protein family member 3; Regulator of microtubule dynamic that has microtubule bundling activity (By similarity). Required for embryo implantation; possibly by regulating beta-catenin. Also required for decidualization via regulation of beta-catenin. Belongs to the TPPP family.
kmeans	1	Red	26	Trf		10090.ENSMUSP00000035158	Serotransferrin; Transferrins are iron binding transport proteins which can bind two Fe(3+) ions in association with the binding of an anion, usually bicarbonate. It is responsible for the transport of iron from sites of absorption and heme degradation to those of storage and utilization. Serum transferrin may also have a further role in stimulating cell proliferation.
kmeans	2	Brown	22	Actg2	structure and development	10090.ENSMUSP00000074658	Actin, gamma-enteric smooth muscle, intermediate form; Actins are highly conserved proteins that are involved in various types of cell motility and are ubiquitously expressed in all eukaryotic cells; Belongs to the actin family.
kmeans	2	Brown	22	Ank1		10090.ENSMUSP00000113571	Ankyrin-1; Attaches integral membrane proteins to cytoskeletal elements; binds to the erythrocyte membrane protein band 4.2, to Na-K ATPase, to the lymphocyte membrane protein GP85, and to the cytoskeletal proteins fodrin, tubulin, vimentin and desmin. Erythrocyte ankyrins also link spectrin (beta chain) to the cytoplasmic domain of the erythrocytes anion exchange protein; they retain most or all…
kmeans	2	Brown	22	Arhgef28		10090.ENSMUSP00000105053	Rho guanine nucleotide exchange factor 28; Functions as a RHOA-specific guanine nucleotide exchange factor regulating signaling pathways downstream of integrins and growth factor receptors. Functions in axonal branching, synapse formation and dendritic morphogenesis. Functions also in focal adhesion formation, cell motility and B-lymphocytes activation. May regulate NEFL expression and aggregatio…
kmeans	2	Brown	22	Atp1b2		10090.ENSMUSP00000047353	Sodium/potassium-transporting ATPase subunit beta-2; This is the non-catalytic component of the active enzyme, which catalyzes the hydrolysis of ATP coupled with the exchange of Na(+) and K(+) ions across the plasma membrane. The exact function of the beta-2 subunit is not known.
kmeans	2	Brown	22	Bsg		10090.ENSMUSP00000070751	Basigin; Plays an important role in targeting the monocarboxylate transporters SLC16A1, SLC16A3, SLC16A8, SLC16A11 and SLC16A12 to the plasma membrane. Plays pivotal roles in spermatogenesis, embryo implantation, neural network formation and tumor progression. Stimulates adjacent fibroblasts to produce matrix metalloproteinases (MMPS). Seems to be a receptor for oligomannosidic glycans. In vitro,…
kmeans	2	Brown	22	Car1		10090.ENSMUSP00000137926	Carbonic anhydrase 1; Reversible hydration of carbon dioxide.
kmeans	2	Brown	22	Car2		10090.ENSMUSP00000029078	Carbonic anhydrase 2; Essential for bone resorption and osteoclast differentiation. Reversible hydration of carbon dioxide. Contributes to intracellular pH regulation in the duodenal upper villous epithelium during proton- coupled peptide absorption. Stimulates the chloride-bicarbonate exchange activity of SLC26A6; Belongs to the alpha-carbonic anhydrase family.
kmeans	2	Brown	22	Col1a1		10090.ENSMUSP00000001547	Collagen alpha-1(I) chain; Type I collagen is a member of group I collagen (fibrillar forming collagen); Belongs to the fibrillar collagen family.
kmeans	2	Brown	22	Kcnh2		10090.ENSMUSP00000047705	Potassium voltage-gated channel subfamily H member 2; Pore-forming (alpha) subunit of voltage-gated inwardly rectifying potassium channel. Channel properties are modulated by cAMP and subunit assembly. Mediates the rapidly activating component of the delayed rectifying potassium current in heart (IKr) (By similarity).
kmeans	2	Brown	22	Lamc1		10090.ENSMUSP00000027752	Laminin subunit gamma-1; Binding to cells via a high affinity receptor, laminin is thought to mediate the attachment, migration and organization of cells into tissues during embryonic development by interacting with other extracellular matrix components.
kmeans	2	Brown	22	Lmna		10090.ENSMUSP00000029699	Prelamin-A/C; Lamins are components of the nuclear lamina, a fibrous layer on the nucleoplasmic side of the inner nuclear membrane, which is thought to provide a framework for the nuclear envelope and may also interact with chromatin. Lamin A and C are present in equal amounts in the lamina of mammals. Plays an important role in nuclear assembly, chromatin organization, nuclear membrane and telom…
kmeans	2	Brown	22	Myh11		10090.ENSMUSP00000155052	Myosin-11; Muscle contraction; Belongs to the TRAFAC class myosin-kinesin ATPase superfamily. Myosin family.
kmeans	2	Brown	22	Myl9		10090.ENSMUSP00000085913	Myosin regulatory light polypeptide 9; Myosin regulatory subunit that plays an important role in regulation of both smooth muscle and nonmuscle cell contractile activity via its phosphorylation. Implicated in cytokinesis, receptor capping, and cell locomotion.
kmeans	2	Brown	22	Ociad2		10090.ENSMUSP00000084445	OCIA domain-containing protein 2.
kmeans	2	Brown	22	Ppp3cb		10090.ENSMUSP00000125722	Serine/threonine-protein phosphatase 2B catalytic subunit beta isoform; Calcium-dependent, calmodulin-stimulated protein phosphatase which plays an essential role in the transduction of intracellular Ca(2+)-mediated signals. Dephosphorylates and activates transcription factor NFATC1. Dephosphorylates and inactivates transcription factor ELK1. Dephosphorylates DARPP32; Belongs to the PPP phosphata…
kmeans	2	Brown	22	Slc2a1		10090.ENSMUSP00000030398	Solute carrier family 2, facilitated glucose transporter member 1; Facilitative glucose transporter, which is responsible for constitutive or basal glucose uptake. Has a very broad substrate specificity; can transport a wide range of aldoses including both pentoses and hexoses (By similarity). Most important energy carrier of the brain: present at the blood-brain barrier and assures the energy-in…
kmeans	2	Brown	22	Slc4a1		10090.ENSMUSP00000006749	Band 3 anion transport protein; Functions both as a transporter that mediates electroneutral anion exchange across the cell membrane and as a structural protein. Major integral membrane glycoprotein of the erythrocyte membrane; required for normal flexibility and stability of the erythrocyte membrane and for normal erythrocyte shape via the interactions of its cytoplasmic domain with cytoskeletal…
kmeans	2	Brown	22	Sv2c		10090.ENSMUSP00000124473	Synaptic vesicle glycoprotein 2C; Plays a role in the control of regulated secretion in neural and endocrine cells, enhancing selectively low-frequency neurotransmission. Positively regulates vesicle fusion by maintaining the readily releasable pool of secretory vesicles. (Microbial infection) Possible receptor for C.botulinum neurotoxin type D (BoNT/D, botD). Belongs to the major facilitator sup…
kmeans	2	Brown	22	Synpo2		10090.ENSMUSP00000102034	Synaptopodin-2; Has an actin-binding and actin-bundling activity. Can induce the formation of F-actin networks. At the sarcomeric Z lines is proposed to act as adapter protein that links nascent myofibers to the sarcolemma via ZYX and may play a role in early assembly and stabilization of the Z lines. Involved in autophagosome formation. May play a role in chaperone-assisted selective autophagy (…
kmeans	2	Brown	22	Tagln		10090.ENSMUSP00000034590	Transgelin; Actin cross-linking/gelling protein.
kmeans	2	Brown	22	Tpm2		10090.ENSMUSP00000103546	Tropomyosin beta chain; Binds to actin filaments in muscle and non-muscle cells. Plays a central role, in association with the troponin complex, in the calcium dependent regulation of vertebrate striated muscle contraction. Smooth muscle contraction is regulated by interaction with caldesmon. In non-muscle cells is implicated in stabilizing cytoskeleton actin filaments. The non-muscle isoform may…
kmeans	2	Brown	22	Ttn		10090.ENSMUSP00000107477	Titin; Key component in the assembly and functioning of vertebrate striated muscles. By providing connections at the level of individual microfilaments, it contributes to the fine balance of forces between the two halves of the sarcomere. The size and extensibility of the cross-links are the main determinants of sarcomere extensibility properties of muscle. In non-muscle cells, seems to play a ro…
kmeans	3	Dark Golden Rod	20	Aldoc	nervous system development and neurofilament	10090.ENSMUSP00000017534	Fructose-bisphosphate aldolase C; Belongs to the class I fructose-bisphosphate aldolase family.
kmeans	3	Dark Golden Rod	20	Aqp4		10090.ENSMUSP00000078088	Aquaporin-4; Forms a water-specific channel. Plays an important role in brain water homeostasis and in glymphatic solute transport. Required for a normal rate of water exchange across the blood brain interface. Required for normal levels of cerebrospinal fluid influx into the brain cortex and parenchyma along paravascular spaces that surround penetrating arteries, and for normal drainage of inter…
kmeans	3	Dark Golden Rod	20	Bcan		10090.ENSMUSP00000088491	Brevican core protein; May play a role in the terminally differentiating and the adult nervous system during postnatal development. Could stabilize interactions between hyaluronan (HA) and brain proteoglycans.
kmeans	3	Dark Golden Rod	20	Cnp		10090.ENSMUSP00000099409	2',3'-cyclic-nucleotide 3'-phosphodiesterase; May participate in RNA metabolism in the myelinating cell, CNP is the third most abundant protein in central nervous system myelin.
kmeans	3	Dark Golden Rod	20	Gltp		10090.ENSMUSP00000012028	Glycolipid transfer protein; Accelerates the intermembrane transfer of various glycolipids. Catalyzes the transfer of various glycosphingolipids between membranes but does not catalyze the transfer of phospholipids. May be involved in the intracellular translocation of glucosylceramides (By similarity).
kmeans	3	Dark Golden Rod	20	Lancl1		10090.ENSMUSP00000109612	Glutathione S-transferase LANCL1; Functions as glutathione transferase. Catalyzes conjugation of the glutathione (GSH) to artificial substrates 1-chloro-2,4-dinitrobenzene (CDNB) and p-nitrophenyl acetate. Mitigates neuronal oxidative stress during normal postnatal development and in response to oxidative stresses probably through GSH antioxidant defense mechanism. May play a role in EPS8 signali…
kmeans	3	Dark Golden Rod	20	Mag		10090.ENSMUSP00000139564	Myelin-associated glycoprotein; Adhesion molecule that mediates interactions between myelinating cells and neurons by binding to neuronal sialic acid- containing gangliosides and to the glycoproteins RTN4R and RTN4RL2. Not required for initial myelination, but seems to play a role in the maintenance of normal axon myelination. Protects motoneurons against apoptosis, also after injury; protection …
kmeans	3	Dark Golden Rod	20	Mbp		10090.ENSMUSP00000046185	Myelin basic protein; The classic group of MBP isoforms (isoform 4-isoform 13) are with PLP the most abundant protein components of the myelin membrane in the CNS. They have a role in both its formation and stabilization. The non-classic group of MBP isoforms (isoform 1-isoform 3/Golli-MBPs) may preferentially have a role in the early developing brain long before myelination, maybe as components …
kmeans	3	Dark Golden Rod	20	Mobp		10090.ENSMUSP00000071084	Myelin-associated oligodendrocyte basic protein; May play a role in compacting or stabilizing the myelin sheath possibly by binding the negatively charged acidic phospholipids of the cytoplasmic membrane.
kmeans	3	Dark Golden Rod	20	Mog		10090.ENSMUSP00000099726	Myelin-oligodendrocyte glycoprotein; Minor component of the myelin sheath. May be involved in completion and/or maintenance of the myelin sheath and in cell-cell communication. Mediates homophilic cell-cell adhesion. Belongs to the immunoglobulin superfamily. BTN/MOG family.
kmeans	3	Dark Golden Rod	20	Nefh		10090.ENSMUSP00000091061	Neurofilament heavy polypeptide; Neurofilaments usually contain three intermediate filament proteins: L, M, and H which are involved in the maintenance of neuronal caliber. NF-H has an important function in mature axons that is not subserved by the two smaller NF proteins.
kmeans	3	Dark Golden Rod	20	Nefl		10090.ENSMUSP00000022639	Neurofilament light polypeptide; Neurofilaments usually contain three intermediate filament proteins: L, M, and H which are involved in the maintenance of neuronal caliber.
kmeans	3	Dark Golden Rod	20	Nefm		10090.ENSMUSP00000022638	Neurofilament medium polypeptide; Neurofilaments usually contain three intermediate filament proteins: L, M, and H which are involved in the maintenance of neuronal caliber.
kmeans	3	Dark Golden Rod	20	Pllp		10090.ENSMUSP00000034227	Plasmolipin; Appears to be involved in myelination. Could also participate in ion transport events as addition of plasmolipin to lipid bilayers induces the formation of ion channels, which are voltage-dependent and K(+)-selective (By similarity).
kmeans	3	Dark Golden Rod	20	Plp1		10090.ENSMUSP00000033800	Myelin proteolipid protein; This is the major myelin protein from the central nervous system. It plays an important role in the formation or maintenance of the multilamellar structure of myelin; Belongs to the myelin proteolipid protein family.
kmeans	3	Dark Golden Rod	20	Ptgds		10090.ENSMUSP00000015234	Prostaglandin-H2 D-isomerase; Catalyzes the conversion of PGH2 to PGD2, a prostaglandin involved in smooth muscle contraction/relaxation and a potent inhibitor of platelet aggregation. Involved in a variety of CNS functions, such as sedation, NREM sleep and PGE2-induced allodynia, and may have an anti-apoptotic role in oligodendrocytes. Binds small non-substrate lipophilic molecules, including bi…
kmeans	3	Dark Golden Rod	20	S100b		10090.ENSMUSP00000047968	Protein S100-B; Weakly binds calcium but binds zinc very tightly-distinct binding sites with different affinities exist for both ions on each monomer. Physiological concentrations of potassium ion antagonize the binding of both divalent cations, especially affecting high-affinity calcium-binding sites. Binds to and initiates the activation of STK38 by releasing autoinhibitory intramolecular inter…
kmeans	3	Dark Golden Rod	20	Tpd52		10090.ENSMUSP00000091943	Tumor protein D52; Belongs to the TPD52 family.
kmeans	3	Dark Golden Rod	20	Vim		10090.ENSMUSP00000028062	Vimentin; Vimentins are class-III intermediate filaments found in various non-epithelial cells, especially mesenchymal cells. Vimentin is attached to the nucleus, endoplasmic reticulum, and mitochondria, either laterally or terminally.
kmeans	3	Dark Golden Rod	20	Vsnl1		10090.ENSMUSP00000072145	Visinin-like protein 1; Regulates (in vitro) the inhibition of rhodopsin phosphorylation in a calcium-dependent manner; Belongs to the recoverin family.
kmeans	4	Green Yellow	15	Ak3	translation and metabolic processes	10090.ENSMUSP00000025696	GTP:AMP phosphotransferase AK3, mitochondrial; Involved in maintaining the homeostasis of cellular nucleotides by catalyzing the interconversion of nucleoside phosphates. Has GTP:AMP phosphotransferase and ITP:AMP phosphotransferase activities.
kmeans	4	Green Yellow	15	Eif2s1		10090.ENSMUSP00000071214	Eukaryotic translation initiation factor 2 subunit 1; Functions in the early steps of protein synthesis by forming a ternary complex with GTP and initiator tRNA. This complex binds to a 40S ribosomal subunit, followed by mRNA binding to form a 43S pre- initiation complex. Junction of the 60S ribosomal subunit to form the 80S initiation complex is preceded by hydrolysis of the GTP bound to eIF-2 a…
kmeans	4	Green Yellow	15	Eif2s2		10090.ENSMUSP00000096777	Eukaryotic translation initiation factor 2 subunit 2; eIF-2 functions in the early steps of protein synthesis by forming a ternary complex with GTP and initiator tRNA. This complex binds to a 40S ribosomal subunit, followed by mRNA binding to form a 43S preinitiation complex. Junction of the 60S ribosomal subunit to form the 80S initiation complex is preceded by hydrolysis of the GTP bound to eIF…
kmeans	4	Green Yellow	15	Fau		10090.ENSMUSP00000136358	Ubiquitin-like protein FUBI; Belongs to the ubiquitin family.
kmeans	4	Green Yellow	15	Kcna6		10090.ENSMUSP00000139481	Potassium voltage-gated channel subfamily A member 6; Voltage-gated potassium channel that mediates transmembrane potassium transport in excitable membranes. Forms tetrameric potassium- selective channels through which potassium ions pass in accordance with their electrochemical gradient (By similarity). The channel alternates between opened and closed conformations in response to the voltage dif…
kmeans	4	Green Yellow	15	Mrpl21		10090.ENSMUSP00000025745	39S ribosomal protein L21, mitochondrial.
kmeans	4	Green Yellow	15	Pde4d		10090.ENSMUSP00000113488	cAMP-specific 3',5'-cyclic phosphodiesterase 4D; Hydrolyzes the second messenger cAMP, which is a key regulator of many important physiological processes; Belongs to the cyclic nucleotide phosphodiesterase family. PDE4 subfamily.
kmeans	4	Green Yellow	15	Pgls		10090.ENSMUSP00000034264	6-phosphogluconolactonase; Hydrolysis of 6-phosphogluconolactone to 6-phosphogluconate. Belongs to the glucosamine/galactosamine-6-phosphate isomerase family. 6-phosphogluconolactonase subfamily.
kmeans	4	Green Yellow	15	Pgp		10090.ENSMUSP00000052866	Glycerol-3-phosphate phosphatase; Glycerol-3-phosphate phosphatase hydrolyzing glycerol-3- phosphate into glycerol. Thereby, regulates the cellular levels of glycerol-3-phosphate a metabolic intermediate of glucose, lipid and energy metabolism. Was also shown to have a 2- phosphoglycolate phosphatase activity and a tyrosine-protein phosphatase activity. However, their physiological relevance is u…
kmeans	4	Green Yellow	15	Prim2		10090.ENSMUSP00000027312	DNA primase large subunit; Regulatory subunit of the DNA primase complex and component of the DNA polymerase alpha complex (also known as the alpha DNA polymerase-primase complex) which play an essential role in the initiation of DNA synthesis. During the S phase of the cell cycle, the DNA polymerase alpha complex (composed of a catalytic subunit POLA1, an accessory subunit POLA2 and two primase …
kmeans	4	Green Yellow	15	Psmd3		10090.ENSMUSP00000017365	26S proteasome non-ATPase regulatory subunit 3; Component of the 26S proteasome, a multiprotein complex involved in the ATP-dependent degradation of ubiquitinated proteins. This complex plays a key role in the maintenance of protein homeostasis by removing misfolded or damaged proteins, which could impair cellular functions, and by removing proteins whose functions are no longer required. Therefo…
kmeans	4	Green Yellow	15	Rps14		10090.ENSMUSP00000157948	40S ribosomal protein S14; Belongs to the universal ribosomal protein uS11 family.
kmeans	4	Green Yellow	15	Rps26		10090.ENSMUSP00000026420	40S ribosomal protein S26; Belongs to the eukaryotic ribosomal protein eS26 family.
kmeans	4	Green Yellow	15	Traf3		10090.ENSMUSP00000021706	TNF receptor-associated factor 3; Regulates pathways leading to the activation of NF-kappa-B and MAP kinases, and plays a central role in the regulation of B-cell survival. Part of signaling pathways leading to the production of cytokines and interferon. Required for normal antibody isotype switching from IgM to IgG. Plays a role T-cell dependent immune responses. Plays a role in the regulation o…
kmeans	4	Green Yellow	15	Utp14a		10090.ENSMUSP00000079538	U3 small nucleolar RNA-associated protein 14 homolog A; May be required for ribosome biogenesis; Belongs to the UTP14 family.
kmeans	5	Green 2	15	Aldh2	mitochondrial electron transport chain and cellular respiration	10090.ENSMUSP00000031411	Aldehyde dehydrogenase, mitochondrial; Is capable of converting retinaldehyde to retinoic acid.
kmeans	5	Green 2	15	Atp5k		10090.ENSMUSP00000051222	ATP synthase subunit e, mitochondrial; Mitochondrial membrane ATP synthase (F(1)F(0) ATP synthase or Complex V) produces ATP from ADP in the presence of a proton gradient across the membrane which is generated by electron transport complexes of the respiratory chain. F-type ATPases consist of two structural domains, F(1) - containing the extramembraneous catalytic core, and F(0) - containing the …
kmeans	5	Green 2	15	Atp5pb		10090.ENSMUSP00000113022	ATP synthase F(0) complex subunit B1, mitochondrial; Mitochondrial membrane ATP synthase (F(1)F(0) ATP synthase or Complex V) produces ATP from ADP in the presence of a proton gradient across the membrane which is generated by electron transport complexes of the respiratory chain. F-type ATPases consist of two structural domains, F(1) - containing the extramembraneous catalytic core, and F(0) - c…
kmeans	5	Green 2	15	Blvrb		10090.ENSMUSP00000043092	Flavin reductase (NADPH); Broad specificity oxidoreductase that catalyzes the NADPH- dependent reduction of a variety of flavins, such as riboflavin, FAD or FMN, biliverdins, methemoglobin and PQQ (pyrroloquinoline quinone). Contributes to heme catabolism and metabolizes linear tetrapyrroles. Can also reduce the complexed Fe(3+) iron to Fe(2+) in the presence of FMN and NADPH. In the liver, conve…
kmeans	5	Green 2	15	Chchd6		10090.ENSMUSP00000032172	MICOS complex subunit Mic25; Component of the MICOS complex, a large protein complex of the mitochondrial inner membrane that plays crucial roles in the maintenance of crista junctions, inner membrane architecture, and formation of contact sites to the outer membrane.
kmeans	5	Green 2	15	Cox5a		10090.ENSMUSP00000000090	Cytochrome c oxidase subunit 5A, mitochondrial; Component of the cytochrome c oxidase, the last enzyme in the mitochondrial electron transport chain which drives oxidative phosphorylation. The respiratory chain contains 3 multisubunit complexes succinate dehydrogenase (complex II, CII), ubiquinol- cytochrome c oxidoreductase (cytochrome b-c1 complex, complex III, CIII) and cytochrome c oxidase (c…
kmeans	5	Green 2	15	Cox7a2		10090.ENSMUSP00000034881	Cytochrome c oxidase subunit 7A2, mitochondrial; Component of the cytochrome c oxidase, the last enzyme in the mitochondrial electron transport chain which drives oxidative phosphorylation. The respiratory chain contains 3 multisubunit complexes succinate dehydrogenase (complex II, CII), ubiquinol- cytochrome c oxidoreductase (cytochrome b-c1 complex, complex III, CIII) and cytochrome c oxidase (…
kmeans	5	Green 2	15	Cpt2		10090.ENSMUSP00000030345	Carnitine O-palmitoyltransferase 2, mitochondrial; Belongs to the carnitine/choline acetyltransferase family.
kmeans	5	Green 2	15	Cycs		10090.ENSMUSP00000124523	Cytochrome c, somatic.
kmeans	5	Green 2	15	Etfb		10090.ENSMUSP00000004729	Electron transfer flavoprotein subunit beta; Heterodimeric electron transfer flavoprotein that accepts electrons from several mitochondrial dehydrogenases, including acyl-CoA dehydrogenases, glutaryl-CoA and sarcosine dehydrogenase. It transfers the electrons to the main mitochondrial respiratory chain via ETF- ubiquinone oxidoreductase (By similarity). Required for normal mitochondrial fatty aci…
kmeans	5	Green 2	15	Fdxr		10090.ENSMUSP00000021078	NADPH:adrenodoxin oxidoreductase, mitochondrial; Serves as the first electron transfer protein in all the mitochondrial P450 systems including cholesterol side chain cleavage in all steroidogenic tissues, steroid 11-beta hydroxylation in the adrenal cortex, 25-OH-vitamin D3-24 hydroxylation in the kidney, and sterol C- 27 hydroxylation in the liver.
kmeans	5	Green 2	15	Hspe1		10090.ENSMUSP00000074724	10 kDa heat shock protein, mitochondrial; Co-chaperonin implicated in mitochondrial protein import and macromolecular assembly. Together with Hsp60, facilitates the correct folding of imported proteins. May also prevent misfolding and promote the refolding and proper assembly of unfolded polypeptides generated under stress conditions in the mitochondrial matrix. The functional units of these chap…
kmeans	5	Green 2	15	Ndufa3		10090.ENSMUSP00000075953	NADH dehydrogenase [ubiquinone] 1 alpha subcomplex subunit 3; Accessory subunit of the mitochondrial membrane respiratory chain NADH dehydrogenase (Complex I), that is believed not to be involved in catalysis. Complex I functions in the transfer of electrons from NADH to the respiratory chain. The immediate electron acceptor for the enzyme is believed to be ubiquinone.
kmeans	5	Green 2	15	Phpt1		10090.ENSMUSP00000037417	14 kDa phosphohistidine phosphatase; Exhibits phosphohistidine phosphatase activity.
kmeans	5	Green 2	15	Slc25a5		10090.ENSMUSP00000016463	ADP/ATP translocase 2, N-terminally processed; Catalyzes the exchange of cytoplasmic ADP with mitochondrial ATP across the mitochondrial inner membrane. As part of the mitotic spindle-associated MMXD complex it may play a role in chromosome segregation (By similarity).
kmeans	6	Green	14	Anxa1	redox, ROS and homeostasis pathways	10090.ENSMUSP00000025561	Annexin A1; Plays important roles in the innate immune response as effector of glucocorticoid-mediated responses and regulator of the inflammatory process. Has anti-inflammatory activity. Plays a role in glucocorticoid-mediated down-regulation of the early phase of the inflammatory response. Promotes resolution of inflammation and wound healing. Functions at least in part by activating the formyl…
kmeans	6	Green	14	Bckdhb		10090.ENSMUSP00000139684	2-oxoisovalerate dehydrogenase subunit beta, mitochondrial; The branched-chain alpha-keto dehydrogenase complex catalyzes the overall conversion of alpha-keto acids to acyl-CoA and CO(2). It contains multiple copies of three enzymatic components: branched-chain alpha-keto acid decarboxylase (E1), lipoamide acyltransferase (E2) and lipoamide dehydrogenase (E3).
kmeans	6	Green	14	Cat		10090.ENSMUSP00000028610	Catalase; Occurs in almost all aerobically respiring organisms and serves to protect cells from the toxic effects of hydrogen peroxide. Promotes growth of cells; Belongs to the catalase family.
kmeans	6	Green	14	Glrx		10090.ENSMUSP00000022082	Glutaredoxin-1; Has a glutathione-disulfide oxidoreductase activity in the presence of NADPH and glutathione reductase. Reduces low molecular weight disulfides and proteins; Belongs to the glutaredoxin family.
kmeans	6	Green	14	Gstm1		10090.ENSMUSP00000004140	Glutathione S-transferase Mu 1; Conjugation of reduced glutathione to a wide number of exogenous and endogenous hydrophobic electrophiles.
kmeans	6	Green	14	Gstm5		10090.ENSMUSP00000004134	Glutathione S-transferase Mu 5; Conjugation of reduced glutathione to a wide number of exogenous and endogenous hydrophobic electrophiles; Belongs to the GST superfamily. Mu family.
kmeans	6	Green	14	Hspb1		10090.ENSMUSP00000005077	Heat shock protein beta-1; Small heat shock protein which functions as a molecular chaperone probably maintaining denatured proteins in a folding- competent state. Plays a role in stress resistance and actin organization. Through its molecular chaperone activity may regulate numerous biological processes including the phosphorylation and the axonal transport of neurofilament proteins (By similari…
kmeans	6	Green	14	Nnt		10090.ENSMUSP00000096753	NAD(P) transhydrogenase, mitochondrial; The transhydrogenation between NADH and NADP is coupled to respiration and ATP hydrolysis and functions as a proton pump across the membrane (By similarity). May play a role in reactive oxygen species (ROS) detoxification in the adrenal gland (By similarity). In the N-terminal section; belongs to the AlaDH/PNT family.
kmeans	6	Green	14	Prdx2		10090.ENSMUSP00000105356	Peroxiredoxin-2; Thiol-specific peroxidase that catalyzes the reduction of hydrogen peroxide and organic hydroperoxides to water and alcohols, respectively. Plays a role in cell protection against oxidative stress by detoxifying peroxides and as sensor of hydrogen peroxide-mediated signaling events. Might participate in the signaling cascades of growth factors and tumor necrosis factor-alpha by r…
kmeans	6	Green	14	Prdx6		10090.ENSMUSP00000071636	Peroxiredoxin-6; Thiol-specific peroxidase that catalyzes the reduction of hydrogen peroxide and organic hydroperoxides to water and alcohols, respectively. Can reduce H(2)O(2) and short chain organic, fatty acid, and phospholipid hydroperoxides. Also has phospholipase activity, and can therefore either reduce the oxidized sn-2 fatty acyl grup of phospholipids (peroxidase activity) or hydrolyze t…
kmeans	6	Green	14	Prxl2a		10090.ENSMUSP00000112377	Peroxiredoxin-like 2A; Involved in redox regulation of the cell (By similarity). Acts as an antioxidant (By similarity). Inhibits TNFSF11-induced NFKB1 and JUN activation and osteoclast differentiation (By similarity). May affect bone resorption and help to maintain bone mass (By similarity). Acts as a negative regulator of macrophage-mediated inflammation by inhibiting macrophage production of i…
kmeans	6	Green	14	S100a10		10090.ENSMUSP00000036949	Protein S100-A10; Because S100A10 induces the dimerization of ANXA2/p36, it may function as a regulator of protein phosphorylation in that the ANXA2 monomer is the preferred target (in vitro) of tyrosine-specific kinase; Belongs to the S-100 family.
kmeans	6	Green	14	Slc7a11		10090.ENSMUSP00000029297	Cystine/glutamate transporter; Sodium-independent, high-affinity exchange of anionic amino acids with high specificity for anionic form of cystine and glutamate.
kmeans	6	Green	14	Txnrd2		10090.ENSMUSP00000146030	Thioredoxin reductase 2, mitochondrial; Maintains thioredoxin in a reduced state. Implicated in the defenses against oxidative stress. May play a role in redox-regulated cell signaling.
kmeans	7	Blue	13	Cdc42	microtubule and cell adhesion	10090.ENSMUSP00000054634	Cell division control protein 42 homolog; Plasma membrane-associated small GTPase which cycles between an active GTP-bound and an inactive GDP-bound state. In its active state binds to a variety of effector proteins to regulate cellular responses. Involved in epithelial cell polarization processes. Regulates the bipolar attachment of spindle microtubules to kinetochores before chromosome congress…
kmeans	7	Blue	13	Chl1		10090.ENSMUSP00000063933	Processed neural cell adhesion molecule L1-like protein; Extracellular matrix and cell adhesion protein that plays a role in nervous system development and in synaptic plasticity. Both soluble and membranous forms promote neurite outgrowth of cerebellar and hippocampal neurons and suppress neuronal cell death. Plays a role in neuronal positioning of pyramidal neurons as well as in regulation of b…
kmeans	7	Blue	13	Ctnnal1		10090.ENSMUSP00000036487	Alpha-catulin; May modulate the Rho pathway signaling by providing a scaffold for the Lbc Rho guanine nucleotide exchange factor (ARHGEF1).
kmeans	7	Blue	13	Dlg1		10090.ENSMUSP00000064280	Disks large homolog 1; Essential multidomain scaffolding protein required for normal development. Recruits channels, receptors and signaling molecules to discrete plasma membrane domains in polarized cells. Regulates the excitability of cardiac myocytes by modulating the functional expression of Kv4 channels (By similarity). Functional regulator of Kv1.5 channel (By similarity). May play a role i…
kmeans	7	Blue	13	Ezr		10090.ENSMUSP00000063734	Ezrin; Probably involved in connections of major cytoskeletal structures to the plasma membrane. In epithelial cells, required for the formation of microvilli and membrane ruffles on the apical pole. Along with PLEKHG6, required for normal macropinocytosis (By similarity).
kmeans	7	Blue	13	Gng12		10090.ENSMUSP00000046557	Guanine nucleotide-binding protein G(I)/G(S)/G(O) subunit gamma-12; Guanine nucleotide-binding proteins (G proteins) are involved as a modulator or transducer in various transmembrane signaling systems. The beta and gamma chains are required for the GTPase activity, for replacement of GDP by GTP, and for G protein-effector interaction.
kmeans	7	Blue	13	Iqgap1		10090.ENSMUSP00000128278	Ras GTPase-activating-like protein IQGAP1; Plays a crucial role in regulating the dynamics and assembly of the actin cytoskeleton. Binds to activated CDC42 but does not stimulate its GTPase activity. It associates with calmodulin. Could serve as an assembly scaffold for the organization of a multimolecular complex that would interface incoming signals to the reorganization of the actin cytoskelet…
kmeans	7	Blue	13	Lgals1		10090.ENSMUSP00000086795	Galectin-1; Lectin that binds beta-galactoside and a wide array of complex carbohydrates. Plays a role in regulating apoptosis, cell proliferation and cell differentiation. Inhibits CD45 protein phosphatase activity and therefore the dephosphorylation of Lyn kinase. Strong inducer of T-cell apoptosis.
kmeans	7	Blue	13	Msn		10090.ENSMUSP00000113071	Moesin; Ezrin-radixin-moesin (ERM) family protein that connects the actin cytoskeleton to the plasma membrane and thereby regulates the structure and function of specific domains of the cell cortex. Tethers actin filaments by oscillating between a resting and an activated state providing transient interactions between moesin and the actin cytoskeleton (By similarity). Once phosphorylated on its C…
kmeans	7	Blue	13	Pfn1		10090.ENSMUSP00000018437	Profilin-1; Binds to actin and affects the structure of the cytoskeleton. At high concentrations, profilin prevents the polymerization of actin, whereas it enhances it at low concentrations. By binding to PIP2, it inhibits the formation of IP3 and DG. Inhibits androgen receptor (AR) and HTT aggregation and binding of G-actin is essential for its inhibition of AR (By similarity).
kmeans	7	Blue	13	Ptpn3		10090.ENSMUSP00000075063	Tyrosine-protein phosphatase non-receptor type 3; May act at junctions between the membrane and the cytoskeleton.
kmeans	7	Blue	13	Tpm4		10090.ENSMUSP00000003575	Tropomyosin alpha-4 chain; Binds to actin filaments in muscle and non-muscle cells. Plays a central role, in association with the troponin complex, in the calcium dependent regulation of vertebrate striated muscle contraction. Smooth muscle contraction is regulated by interaction with caldesmon. In non-muscle cells is implicated in stabilizing cytoskeleton actin filaments. Binds calcium; Belongs …
kmeans	7	Blue	13	Vcl		10090.ENSMUSP00000022369	Vinculin; Actin filament (F-actin)-binding protein involved in cell- matrix adhesion and cell-cell adhesion. Regulates cell-surface E- cadherin expression and potentiates mechanosensing by the E-cadherin complex. May also play important roles in cell morphology and locomotion (By similarity); Belongs to the vinculin/alpha-catenin family.
kmeans	8	Light Sky Blue	8	H1f0	chromatin and nucleosome	10090.ENSMUSP00000137309	Histone H1.0, N-terminally processed; Histones H1 are necessary for the condensation of nucleosome chains into higher-order structures. The histones H1.0 are found in cells that are in terminal stages of differentiation or that have low rates of cell division.
kmeans	8	Light Sky Blue	8	H1f4		10090.ENSMUSP00000057308	Histone H1.4; Histone H1 protein binds to linker DNA between nucleosomes forming the macromolecular structure known as the chromatin fiber. Histones H1 are necessary for the condensation of nucleosome chains into higher-order structured fibers. Acts also as a regulator of individual gene transcription through chromatin remodeling, nucleosome spacing and DNA methylation.
kmeans	8	Light Sky Blue	8	H2bc3		10090.ENSMUSP00000097294	Histone H2B type 1-B; Core component of nucleosome. Nucleosomes wrap and compact DNA into chromatin, limiting DNA accessibility to the cellular machineries which require DNA as a template. Histones thereby play a central role in transcription regulation, DNA repair, DNA replication and chromosomal stability. DNA accessibility is regulated via a complex set of post-translational modifications of h…
kmeans	8	Light Sky Blue	8	H4c11		10090.ENSMUSP00000085006	Histone H4; Core component of nucleosome. Nucleosomes wrap and compact DNA into chromatin, limiting DNA accessibility to the cellular machineries which require DNA as a template. Histones thereby play a central role in transcription regulation, DNA repair, DNA replication and chromosomal stability. DNA accessibility is regulated via a complex set of post-translational modifications of histones, a…
kmeans	8	Light Sky Blue	8	Mmab		10090.ENSMUSP00000031560	Corrinoid adenosyltransferase; Adenosyltransferase involved in intracellular vitamin B12 metabolism. Generates adenosylcobalamin (AdoCbl) and directly delivers the cofactor to MUT in a transfer taht is stimulated by ATP-binding to MMAB and gated by MMAA.
kmeans	8	Light Sky Blue	8	Mmut		10090.ENSMUSP00000130941	Methylmalonyl-CoA mutase, mitochondrial; Involved in the degradation of several amino acids, odd-chain fatty acids and cholesterol via propionyl-CoA to the tricarboxylic acid cycle; Belongs to the methylmalonyl-CoA mutase family.
kmeans	8	Light Sky Blue	8	Myc		10090.ENSMUSP00000022971	Myc proto-oncogene protein; Transcription factor that binds DNA in a non-specific manner, yet also specifically recognizes the core sequence 5'-CAC[GA]TG-3'. Activates the transcription of growth-related genes. Binds to the VEGFA promoter, promoting VEGFA production and subsequent sprouting angiogenesis. Regulator of somatic reprogramming, controls self-renewal of embryonic stem cells. Functions …
kmeans	8	Light Sky Blue	8	Smc2		10090.ENSMUSP00000099979	Structural maintenance of chromosomes protein 2; Central component of the condensin complex, a complex required for conversion of interphase chromatin into mitotic-like condense chromosomes. The condensin complex probably introduces positive supercoils into relaxed DNA in the presence of type I topoisomerases and converts nicked DNA into positive knotted forms in the presence of type II topoisome…
kmeans	9	Medium Blue	3	Cdc5l	spliceosome	10090.ENSMUSP00000024727	Cell division cycle 5-like protein; DNA-binding protein involved in cell cycle control. May act as a transcription activator. Plays role in pre-mRNA splicing as core component of precatalytic, catalytic and postcatalytic spliceosomal complexes. Component of the PRP19-CDC5L complex that forms an integral part of the spliceosome and is required for activating pre-mRNA splicing. The PRP19-CDC5L comp…
kmeans	9	Medium Blue	3	Pura		10090.ENSMUSP00000059404	Transcriptional activator protein Pur-alpha; This is a probable transcription activator that specifically binds the purine-rich single strand of the PUR element located upstream of the c-Myc gene. May play a role in the initiation of DNA replication and in recombination.
kmeans	9	Medium Blue	3	Srsf2		10090.ENSMUSP00000090059	Serine/arginine-rich splicing factor 2; Necessary for the splicing of pre-mRNA. It is required for formation of the earliest ATP-dependent splicing complex and interacts with spliceosomal components bound to both the 5'- and 3'-splice sites during spliceosome assembly. It also is required for ATP-dependent interactions of both U1 and U2 snRNPs with pre-mRNA (By similarity). Can bind to the myelin…
kmeans	10	Purple	2	Cdk12	transcriptional regulation	10090.ENSMUSP00000103162	Cyclin-dependent kinase 12; Cyclin-dependent kinase that phosphorylates the C-terminal domain (CTD) of the large subunit of RNA polymerase II (POLR2A), thereby acting as a key regulator of transcription elongation. Regulates the expression of genes involved in DNA repair and is required for the maintenance of genomic stability. Preferentially phosphorylates 'Ser-5' in CTD repeats that are already…
kmeans	10	Purple	2	Hdgf		10090.ENSMUSP00000005017	Hepatoma-derived growth factor; Acts as a transcriptional repressor (By similarity). Has mitogenic activity for fibroblasts (By similarity). Heparin-binding protein (By similarity).
